# Supplementary material for: Organic NIR-II molecule with long blood half-life for in vivo dynamic vascular imaging
Source: Nat Commun. 2020 Jun 18;11:3102. doi: 10.1038/s41467-020-16924-z (PMC7303218; doi:10.1038/s41467-020-16924-z)
Supplement: Supplementary file 11 — Source Data [file 41467_2020_16924_MOESM11_ESM.xlsx]

## Sheet: Figure 1c,e,g,i,k
Figure 1c								Figure 1e																														Figure 1g					Figure 1i					Figure 1k
										Normalized Intensity							Normalized Intensity								FWHM (mm)							FWHM (mm)
		Intensity a.u.								LZ-1105							ICG								LZ-1105							ICG								Pixel Intensity a.u. in brain					Pixel Intensity a.u. in hindlimb
		Intensity_Data1	Intensity_Data2	Intensity_Data3	Intensity_Average	STDEV			Position (mm)	Intensity_Data1	Intensity_Data2	Intensity_Data3	Intensity_Average	STDEV		Position (mm)	Intensity_Data1	Intensity_Data2	Intensity_Data3	Intensity_Average	STDEV			Position (mm)	Data1	Data2	Data3	Average	STDEV		Position (mm)	Data1	Data2	Data3	Average	STDEV			Position (mm)	LZ-1105	ICG			Position (mm)	LZ-1105	ICG			Position (mm)
	LZ-1105	29341.9	28209.9	27335.6	28295.8	1005.9			0	1.02726	1.02542	0.967324	1.00667	0.0340858		0	1.02773	0.998302	0.972833	0.999622	0.0274728			0	1.04584	1.14761	1.1816	1.12502	0.0706414		0	1.21923	1.15384	1.07398	1.14902	0.0727448			0	630.811	6486.97			0	609.895	7091.5			0
	ICG	7991.62	7271.81	6679.69	7314.38	657.004			1	0.748856	0.733315	0.717097	0.733089	0.0158807		1	0.346128	0.336666	0.32665	0.336482	0.00974047			1	1.24843	1.18099	1.13477	1.18806	0.05716		1	1.55242	1.43573	1.34443	1.44419	0.104253			0.03053	839.681	6569.53			0.03053	609.895	6890.93			0.03053
									1.5	0.512912	0.499162	0.487444	0.499839	0.0127475		1.5	0.193793	0.184499	0.173139	0.18381	0.0103441			1.5	1.33007	1.2093	1.15324	1.23087	0.0903674		1.5	1.76884	1.65395	1.60034	1.67438	0.0860906			0.06107	786.341	6534.65			0.06107	391.366	7343.86			0.06107
									2	0.352117	0.334004	0.318937	0.335019	0.0166133		2	0.119488	0.108791	0.104069	0.110783	0.0078998			2	1.38357	1.31742	1.26215	1.32105	0.0607908		2	2.14854	2.00402	1.88152	2.01136	0.133662			0.0916	874.471	6911.97			0.0916	590.029	8600.9			0.0916
									2.5	0.238304	0.226467	0.210209	0.224993	0.014105		2.5	0.0915631	0.0753124	0.065994	0.0776232	0.0129402			2.5	1.43099	1.35667	1.31611	1.36792	0.058261		2.5	2.70774	2.55395	2.27619	2.51263	0.218725			0.12214	1541.21	7200.06			0.12214	3113.05	9712.82			0.12214
									3	0.176128	0.161299	0.141884	0.15977	0.0171735		3	0.0635099	0.0525849	0.0460645	0.0540531	0.00881488			3	1.48634	1.43775	1.33001	1.41804	0.08001		3	3.22733	3.04369	2.95131	3.07411	0.140501			0.15267	1918.1	7532.91			0.15267	7026.7	9882.1			0.15267
									3.5	0.135585	0.117852	0.104427	0.119288	0.0156283		3.5	0.0535731	0.0482365	0.0418343	0.0478813	0.00587741			3.5	1.72154	1.59742	1.4983	1.60575	0.111851		3.5	4.25592	4.03983	3.7605	4.01875	0.248379			0.18321	3911.65	8123.32			0.18321	8459.06	9355.97			0.18321
									4	0.108139	0.0954753	0.0797748	0.0944629	0.014209		4	0.0432316	0.0388305	0.0360968	0.0393863	0.00359969			4	1.7958	1.73542	1.65397	1.7284	0.0711757		4	5.12553	4.85608	4.58429	4.8553	0.27062			0.21374	5701.79	8593.96			0.21374	4205.69	9063.16			0.21374
									4.5	0.0803587	0.0633418	0.0488458	0.0641821	0.0157733		4.5	0.0336679	0.0375213	0.0353474	0.0355122	0.00193197			4.5	2.00368	1.85665	1.74984	1.87006	0.127451		4.5	6.2322	5.89571	5.59229	5.90673	0.3201			0.24427	7342	8779.14			0.24427	3808.37	8742			0.24427
									5	0.0689053	0.0522228	0.0423341	0.0544874	0.0134295		5	0.0359659	0.0387966	0.0329278	0.0358968	0.002935			5	2.46476	2.28013	2.16053	2.30181	0.153269		5	7.36382	7.01282	6.62274	6.99979	0.37071			0.27481	5647.71	8540.48			0.27481	7006.84	9584.72			0.27481
									5.5	0.054281	0.0423342	0.0270906	0.0412353	0.0136285		5.5	0.0336642	0.0281795	0.0246191	0.0288209	0.00455655			5.5	2.69248	2.48638	2.27631	2.48506	0.208088		5.5	8.54451	8.12409	7.73092	8.13317	0.406872			0.30534	3416.4	7984.08			0.30534	8914	10120			0.30534
									6	0.0435754	0.0314441	0.0133587	0.0294594	0.0152058		6	0.0229648	0.0261286	0.0234784	0.0241906	0.0016979			6	3.41072	3.14044	2.06686	2.87267	0.710818		6	10.3449	9.75705	9.14979	9.75059	0.597605			0.33588	1168.63	7698.61			0.33588	7662.42	10005.6			0.33588
																																							0.36641	851.57	7266.05			0.36641	3510.37	9328.52			0.36641
																																							0.39695	644.408	6686.68			0.39695	1503.88	7754.7			0.39695
																																							0.42748	395.857	6531.45			0.42748	1225.75	7704.38			0.42748
																																							0.45802	577.498	6680			0.45802	409.245	7310.92			0.45802
																																							0.48855	537.807	6689.88			0.48855	407.259	7571.7			0.48855
																																							0.51908	498.56	6545.4								0.51908
																																							0.54962	729.189	6883.49								0.54962
																																																	0.58015
																																																	0.61069
																																																	0.64122
																																																	0.67176
																																																	0.70229
																																																	0.73282
																																																	0.76336
																																																	0.79389
																																																	0.82443
																																																	0.85496
																																																	0.8855
																																																	0.91603
																																																	0.94656
																																																	0.9771
																																																	1.00763
																																																	1.03817
																																																	1.0687
																																																	1.09924
																																																	1.12977
																																																	1.16031
																																																	1.19084
																																																	1.22137
																																																	1.25191
																																																	1.28244
																																																	1.31298
																																																	1.34351
																																																	1.37405
																																																	1.40458
																																																	1.43511
																																																	1.46565
																																																	1.49618
																																																	1.52672
																																																	1.55725
																																																	1.58779
																																																	1.61832
																																																	1.64885
																																																	1.67939
																																																	1.70992
																																																	1.74046
																																																	1.77099
																																																	1.80153
																																																	1.83206
																																																	1.86259
																																																	1.89313
																																																	1.92366
																																																	1.9542
																																																	1.98473
																																																	2.01527
																																																	2.0458
[truncated: 2 more columns]

## Sheet: Figure 2d,e,f,g,h
Figure 2d															Figure 2e								Figure 2f								Figure 2g								Figure 2h
		SBR							SBR								Blood %ID							%ID in urine									Intensity a.u.								Binding parameters (L mol-1)
		LZ-1105 Hindlimb							ICG Hindlimb								LZ-1105							LZ-1105									LZ-1105								LZ-1105
	Time (min)	ICR mouse 1	ICR mouse 2	ICR mouse 3	Average	STDEV		Time (min)	ICR mouse 1	ICR mouse 2	ICR mouse 3	Average	STDEV			Time (min)	ICR mouse 1	ICR mouse 2	ICR mouse 3	Average	STDEV			Time (min)	ICR mouse 1	ICR mouse 2	ICR mouse 3	Average	STDEV				Intensity_Data1	Intensity_Data2	Intensity_Data3	Intensity_Average	STDEV				Intensity_Data1	Intensity_Data2	Intensity_Data3	Intensity_Average	STDEV
	5	10.31	10.08	9.54	9.97667	0.395264		1	2.167	2.184	1.568	1.973	0.350843			3	83.01	80.04	90.12	84.39	5.17976			0	0	0	0	0	0			Blood	48457	47497	48074	48009.3	483.256			BSA	0	0	0	0	0
	15	10.06	9.72	9.3538	9.71127	0.353181		5	1.376	1.124	0.938	1.146	0.219827			6	78.13	74.34	86.35	79.6067	6.13966			16	0.0497	0.0311	0.0294	0.0367333	0.0112616			BSA	4184	2991	2179	3118	1008.52			Bovine fibrinogen	18230	21056	15134	18140	2962.03
	30	9.54	9.198	9.067	9.26833	0.244218		10	0.814	0.729	0.548	0.697	0.135857			10	77.98	73.347	85.37	78.899	6.06396			30	0.1263	0.09946	0.06842	0.09806	0.0289654			Bovine fibrinogen	36548	35012	35842	35800.7	768.834
	60	9.218	8.734	8.614	8.85533	0.319758		15	0.407	0.398	0.332	0.379	0.0409512			30	75.54	69.97	76.37	73.96	3.48027			48	0.143	0.128	0.118	0.129667	0.0125831
	90	8.337	7.84	7.792	7.98967	0.301755		20	0.108	0.0844	0.0611	0.0845	0.0234502			60	64.63	60.37	68.34	64.4467	3.98816			61	0.173	0.164	0.138	0.158333	0.0181751
	120	7.814	7.245	7.059	7.37267	0.393358		25	0.0441	0.0348	0.0214	0.0334333	0.0114115			120	55.36	51.67	61.346	56.1253	4.88319			83	0.181	0.182	0.153	0.172	0.0164621
	150	6.738	6.197	6.097	6.344	0.344858		30	0.0205	0.0187	0.0108	0.0166667	0.00515978			180	42.09	39.64	42.31	41.3467	1.4821			91	0.262	0.227	0.218	0.235667	0.0232451				Intensity a.u.								Binding parameters (L mol-1)
	180	6.024	5.543	5.378	5.64833	0.335634		60	0.0208	0.0135	0.0075	0.0139333	0.00666058			270	27.34	26.34	28.94	27.54	1.31149			115	0.276	0.261	0.237	0.258	0.0196723				ICG								ICG
	240	5.104	4.782	4.617	4.83433	0.247682		90	0.0186	0.0115	0.0098	0.0133	0.00466798			400	17.304	16.52	18.64	17.488	1.07191			130	0.314	0.298	0.276	0.296	0.0190788				Intensity_Data1	Intensity_Data2	Intensity_Data3	Intensity_Average	STDEV				Intensity_Data1	Intensity_Data2	Intensity_Data3	Intensity_Average	STDEV
	270	4.521	4.195	4.097	4.271	0.221982		120	0.0172	0.0164	0.0094	0.0143333	0.00429108			600	8.037	7.689	9.671	8.46567	1.05825			157	0.337	0.322	0.299	0.319333	0.0191398			Blood	45918	40964	43813	43565	2486.29			BSA	125102	135427	120812	127114	7512.3
	300	4.276	3.776	3.712	3.92133	0.308813		150	0.0143	0.0147	0.0087	0.0125667	0.0033546			800	5.696	4.867	6.81	5.791	0.974977			184	0.395	0.381	0.372	0.382667	0.0115902			BSA	36716	33242	35184	35047.3	1741.03			Bovine fibrinogen	0	0	0	0	0
								180	0.0124	0.0117	0.0074	0.0105	0.0027074			1110	3.567	2.996	4.862	3.80833	0.956123			199	0.479	0.421	0.432	0.444	0.0308058			Bovine fibrinogen	3041	2994	3427	3154	237.59
								240	0.01105	0.0094	0.0068	0.00908333	0.00214262			1400	2.672	2.349	3.943	2.988	0.842675			237	0.524	0.51	0.483	0.505667	0.0208407
		SBR						270	0.00971	0.0081	0.0064	0.00807	0.0016552			1680	2.36	2.004	3.631	2.665	0.855308			265	0.592	0.559	0.499	0.55	0.0471487
		LZ-1105 Brain						300	0.00715	0.0054	0.0051	0.00588333	0.00110717											294	0.614	0.595	0.562	0.590333	0.0263122
	Time (min)	ICR mouse 1	ICR mouse 2	ICR mouse 3	Average	STDEV																		349	0.644	0.608	0.571	0.607667	0.0365011
	5	9.864	9.207	9.062	9.37767	0.427371			SBR															364	0.667	0.631	0.608	0.635333	0.0297377
	15	9.312	8.575	8.337	8.74133	0.508337			ICG Brain								Blood %ID							404	0.722	0.665	0.637	0.674667	0.0433167
	30	8.784	8.443	8.234	8.487	0.277627		Time (min)	ICR mouse 1	ICR mouse 2	ICR mouse 3	Average	STDEV				ICG							467	0.748	0.705	0.698	0.717	0.027074
	60	8.434	8.145	7.997	8.192	0.222259		1	1.947	1.817	1.373	1.71233	0.300974			Time (min)	ICR mouse 1	ICR mouse 2	ICR mouse 3	Average	STDEV			548	0.772	0.738	0.706	0.738667	0.0330051
	90	7.997	7.701	7.308	7.66867	0.345636		5	1.328	1.174	0.754	1.08533	0.297095			1	80.67	84.37	87.34	84.1267	3.34165			627	0.819	0.768	0.755	0.780667	0.033828
	120	7.037	6.684	6.439	6.72	0.300621		10	0.816	0.614	0.437	0.622333	0.189637			2	61.94	63.53	67.1	64.19	2.64256			703	0.841	0.824	0.769	0.811333	0.0376342
	150	6.311	5.802	5.784	5.96567	0.299203		15	0.434	0.317	0.271	0.340667	0.0840377			3	55.31	57.41	59.67	57.4633	2.18049			816	0.867	0.831	0.811	0.836333	0.0283784
	180	5.431	5.276	5.308	5.33833	0.0818311		20	0.1071	0.104	0.071	0.0940333	0.0200076			5	37.34	39.16	41.37	39.29	2.01814			934	0.874	0.837	0.82	0.843667	0.0276104
	240	5.031	4.652	4.587	4.75667	0.239792		25	0.0875	0.0338	0.0218	0.0477	0.0349861			7	17.37	18.19	21.31	18.9567	2.07888			1067	0.891	0.843	0.829	0.854333	0.0325167
	270	4.512	4.054	3.998	4.188	0.281986		30	0.0751	0.0317	0.0167	0.0411667	0.0303291			10	9.06	9.64	11.38	10.0267	1.20737			1135	0.899	0.848	0.83	0.859	0.0357911
	300	3.992	3.724	3.424	3.71333	0.28415		60	0.0521	0.0246	0.0127	0.0298	0.0202082			15	3.05	4.27	6.1	4.47333	1.53513			1267	0.905	0.857	0.842	0.868	0.032909
								90	0.0316	0.0194	0.0067	0.0192333	0.0124508			20	3.081	3.67	5.62	4.12367	1.32891			1359	0.909	0.861	0.849	0.873	0.031749
								120	0.0167	0.0181	0.014	0.0162667	0.00208407			25	2.01	3.24	4.08	3.11	1.04111			1440	0.91	0.871	0.85	0.877	0.0304467
								150	0.0105	0.0164	0.0127	0.0132	0.00298161			40	1.69	2.08	2.67	2.14667	0.49339
								180	0.0084	0.0127	0.0098	0.0103	0.00219317			60	1.01	2.34	2.48	1.94333	0.811316
								240	0.0053	0.0108	0.0072	0.00776667	0.00279344			120	0.98	1.67	1.95	1.53333	0.499233
								270	0.0042	0.0084	0.0041	0.00556667	0.00245425			210	0.95	1.05	1.57	1.19	0.332866
								300	0.004	0.0054	0.0017	0.0037	0.00186815			350	0.58	0.69	0.99	0.753333	0.212211
																480	0.51	0.59	0.87	0.656667	0.189033
																600	0.44	0.51	0.64	0.53	0.101489

## Sheet: Figure 3c
Figure 3c
		Front 1 h			Front 4 h			Front 8 h			Front 12 h			Middle 1 h			Middle 4 h			Middle 8 h			End 1 h			End 4 h			End 8 h
	Time (s)	Distance travelled (mm)		Time (s)	Distance travelled (mm)		Time (s)	Distance travelled (mm)		Time (s)	Distance travelled (mm)		Time (s)	Distance travelled (mm)		Time (s)	Distance travelled (mm)		Time (s)	Distance travelled (mm)		Time (s)	Distance travelled (mm)		Time (s)	Distance travelled (mm)		Time (s)	Distance travelled (mm)
	0	0		0	0		0	0		0	0		0	0		0	0		0	0		0	0		0	0		0	0
	0.66667	0.35126		0.67	0.149		1.33333	0.0307		1.33334	0.0113		0.66667	0.35126		0.67	0.03838		2.66666	0.02488		0.66667	0.35126		0.66667	0.03326		2	0.0174
	1.33333	0.89703		1.34	0.206		2.66667	0.06141		2.66667	0.03619		1.33333	0.89703		1.34	0.08874		5.33333	0.10804		1.33333	0.89703		1.33333	0.07751		4	0.0481
				2.01	0.28996		4	0.09212		4	0.0626					2.01	0.1981		8	0.17737					2	0.09775		6	0.07812
				2.68	0.37993		5.33333	0.11282		5.33334	0.09633					2.68	0.23745		10.6667	0.25164					2.66667	0.1417		8	0.13162
				3.35	0.45991		6.66667	0.13353		6.66667	0.13739					3.35	0.36681		13.3333	0.35564					3.33333	0.21237		10	0.17202
				4.02	0.50988		8	0.16424		8	0.17556					4.02	0.43617		16	0.45484					4	0.2548		12	0.2043
				4.69	0.56986		9.33333	0.19494		9.33334	0.21522					4.69	0.55553		18.6667	0.55404					4.66667	0.32723		14	0.2535
				5.36	0.62298		10.6667	0.21565		10.6667	0.24987					5.36	0.65489		21.3333	0.69324					5.33333	0.33597		16	0.304
				6.03	0.7198		12	0.24636		12	0.29652					6.03	0.78424		24	0.77244					6	0.3821		18	0.37645
				6.7	0.77978		13.3333	0.28706		13.3333	0.31718					6.7	0.9536		26.6667	0.85164					6.66667	0.42453		20	0.415
				7.37	0.85975		14.6667	0.3277		14.6667	0.35783								29.3333	0.90084					7.33333	0.52697		22	0.4655
				8.04	0.97973		16	0.38477		16	0.38848								32	0.96004					8	0.5194		24	0.486
							17.3333	0.43918		17.3333	0.39914														8.66667	0.56183		26	0.5665
							18.6667	0.46989		18.6667	0.42668														9.33333	0.58427		28	0.6
							20	0.52106		20	0.45144														10	0.6167		30	0.6075
							21.3333	0.5813		21.3333	0.4811														10.6667	0.65913		32	0.638
							22.6667	0.62201		22.6667	0.49917														11.3333	0.69157		34	0.6685
							24	0.69272		24	0.5424														12	0.724		36	0.729
							25.3333	0.71342		25.3333	0.60306														12.6667	0.78643		38	0.7895
							26.6667	0.78141		26.6667	0.61371														13.3333	0.81887		40	0.831
							28	0.80484		28	0.66936														14	0.8513		42	0.8605
							29.3333	0.86554		29.3333	0.6963														14.6667	0.91373		44	0.901
							30.6667	0.90625		30.6667	0.73257														15.3333	0.92617		46	0.9215
							32	0.96696		32	0.75123														16	0.95186		48	0.942
										33.3333	0.77898														16.6667	0.9961		50	0.98125
										34.6667	0.79763
										36	0.83828
										37.3333	0.84894
										38.6667	0.88159
										40	0.93342
										41.3333	0.9609
										42.6667	0.98155

## Sheet: Figure 4c
Figure 4c
		LZ-1105
	Time (min)	Recovered blood flux ×10-4 (mL)
	3.1	0
	3.3	0.02988
	3.5	0.0592
	3.7	0.07953
	3.9	0.1086
	4.1	0.12766
	4.3	0.14821
	4.5	0.17291
	4.7	0.1925
	4.9	0.20761
	5.1	0.23064
	5.3	0.27037
	5.5	0.2905
	5.7	0.31063
	5.9	0.33075
	6.1	0.35088
	6.3	0.37101
	6.5	0.39114
	6.7	0.39883
	6.9	0.4118
	7.1	0.42703
	7.3	0.43736
	7.5	0.44769
	7.7	0.45802
	7.9	0.47815
	8.1	0.48642
	8.3	0.50371
	8.5	0.52383
	8.7	0.53416
	8.9	0.54449
	9.1	0.55482
	9.3	0.57985
	9.5	0.59361
	9.7	0.62011
	9.9	0.65004
	10.1	0.67997
	10.3	0.7099
	10.5	0.73003
	10.7	0.75506
	10.9	0.78008
	11.1	0.80021
	11.3	0.82034
	11.5	0.84047
	11.7	0.8557
	11.9	0.88073
	12.1	0.88616
	12.3	0.92589

## Sheet: Figure 5c,d
Figure 5c								Figure 5d
		LZ-1105								LZ-1105
		Normalized intensity of green circle a.u.								Normalized intensity of red circle a.u.
	Time (min)	Intensity_Data1	Intensity_Data2	Intensity_Data3	Intensity_Average	STDEV			Time (min)	Intensity_Data1	Intensity_Data2	Intensity_Data3	Intensity_Average	STDEV
	-2	0.1657	0.2078	0.1243	0.165933	0.0417505			-2	0.1237	0.1535	0.091	0.122733	0.0312612
	0	0.1781	0.2186	0.1367	0.1778	0.0409508			0	1	1.029	0.967	0.998667	0.0310215
	1	0.4269	0.4592	0.3871	0.4244	0.036115			1	0.8901	0.9205	0.8584	0.889667	0.0310523
	2	1	1.054	0.954	1.00267	0.0500533			2	0.7881	0.8127	0.7568	0.785867	0.0280168
	3	0.827	0.896	0.8207	0.8479	0.0417748			3	0.7614	0.7924	0.7305	0.761433	0.03095
	4	0.7492	0.7818	0.7106	0.7472	0.0356421			4	0.7154	0.746	0.6804	0.713933	0.0328246
	5	0.6674	0.7184	0.6401	0.6753	0.0397433			5	0.7024	0.7311	0.6724	0.701967	0.0293524
	6	0.5871	0.6234	0.5502	0.5869	0.0366004			6	0.6631	0.6981	0.6294	0.663533	0.034352
	8	0.5387	0.5794	0.5107	0.542933	0.0345451			7	0.6348	0.6618	0.6145	0.637033	0.023729
	9	0.5267	0.567	0.4978	0.5305	0.0347562			8	0.6015	0.6354	0.5671	0.601333	0.0341503
	10	0.5137	0.5499	0.4735	0.512367	0.0382174			9	0.5781	0.5997	0.5417	0.573167	0.029313
	11	0.4796	0.5172	0.4406	0.479133	0.0383021			10	0.5542	0.5864	0.5298	0.5568	0.0283894
	12	0.4237	0.4562	0.384	0.4213	0.0361598			12	0.5526	0.5904	0.5107	0.551233	0.0398676
	14	0.3791	0.4067	0.3402	0.375333	0.0334096			14	0.5431	0.5782	0.5107	0.544	0.033759
	16	0.3271	0.3617	0.283	0.323933	0.0394454			15	0.5241	0.5509	0.4982	0.5244	0.0263513
	17	0.2934	0.3267	0.2604	0.2935	0.0331501			17	0.4861	0.5162	0.4581	0.4868	0.0290563
	18	0.2651	0.2945	0.2306	0.2634	0.0319839			20	0.4682	0.4826	0.4495	0.466767	0.0165965
	19	0.2361	0.2753	0.2014	0.2376	0.0369728			23	0.4394	0.4682	0.4026	0.436733	0.0328812
	20	0.2037	0.2384	0.1706	0.204233	0.0339031			26	0.4167	0.4427	0.3805	0.4133	0.0312391
	23	0.1672	0.1986	0.1297	0.165167	0.034495			29	0.3846	0.4167	0.3526	0.384633	0.03205
	26	0.1362	0.1696	0.1017	0.135833	0.0339515			32	0.3762	0.4021	0.3426	0.373633	0.0298329
	29	0.1169	0.1539	0.0838	0.1182	0.0350681			35	0.3571	0.3826	0.3204	0.353367	0.0312676
	32	0.1159	0.1588	0.0857	0.120133	0.0300573			38	0.3346	0.3654	0.3012	0.333733	0.0321088
	35	0.1137	0.143	0.0826	0.1131	0.0302045			41	0.3108	0.3426	0.2807	0.311367	0.0309539
	38	0.1134	0.1409	0.0815	0.111933	0.0307078			44	0.3097	0.3408	0.2705	0.307	0.0352277
	41	0.1129	0.1438	0.0807	0.112467	0.0315522			47	0.2998	0.3286	0.2641	0.2975	0.0323115
	44	0.1099	0.1426	0.0802	0.1109	0.031212			50	0.2894	0.3169	0.2599	0.288733	0.0285058
	47	0.1167	0.1451	0.0846	0.115467	0.0317506			53	0.2846	0.3127	0.2578	0.285033	0.0274526
	50	0.1196	0.1418	0.0728	0.1114	0.0330396			56	0.2762	0.3097	0.2461	0.277333	0.0318151
	53	0.1168	0.1409	0.0764	0.111367	0.0325915			59	0.2606	0.2917	0.2317	0.261333	0.0300067
	56	0.11552	0.146	0.0872	0.11624	0.0315282			62	0.2597	0.2901	0.2287	0.2595	0.0307005
	59	0.11384	0.1499	0.0939	0.119213	0.031567			65	0.2438	0.2751	0.2106	0.243167	0.0322547
	62	0.1064	0.1397	0.0789	0.108333	0.0304461			68	0.2261	0.2581	0.1998	0.228	0.0291964
	65	0.11396	0.1635	0.0899	0.122453	0.0318268			71	0.2197	0.2504	0.1809	0.217	0.0348286
	68	0.1134	0.1458	0.0766	0.111933	0.0346233			74	0.2122	0.2461	0.1795	0.2126	0.0333018
	71	0.10586	0.1501	0.0648	0.10692	0.0373748			77	0.2086	0.2405	0.1689	0.206	0.0358707
	74	0.10358	0.1416	0.0695	0.104893	0.0360679			80	0.2006	0.2314	0.1618	0.197933	0.0348765
	77	0.1124	0.1421	0.0802	0.111567	0.0260402			83	0.1906	0.2257	0.1605	0.192267	0.0326319
	80	0.10557	0.1267	0.0729	0.101723	0.0271055			86	0.1819	0.2206	0.1504	0.1843	0.0351615
	83	0.1114	0.1484	0.0737	0.111167	0.0373505			89	0.1706	0.2108	0.1407	0.174033	0.0351759
	86	0.1135	0.1521	0.0718	0.112467	0.04016			92	0.1648	0.1998	0.1327	0.165767	0.0335604
	89	0.10723	0.1606	0.07378	0.11387	0.0437953			95	0.1677	0.1894	0.1304	0.1625	0.0298417
	92	0.1016	0.1384	0.06187	0.100623	0.0382743			98	0.1546	0.1881	0.1271	0.1566	0.0305491
	95	0.1065	0.1267	0.0709	0.101367	0.028252			101	0.1438	0.1764	0.1218	0.147333	0.027471
	98	0.0984	0.1367	0.0694	0.1015	0.0337569			104	0.1359	0.1682	0.1089	0.137667	0.0296894
	101	0.09482	0.1259	0.0899	0.10354	0.01952			107	0.1329	0.1608	0.0978	0.1305	0.0315685
	104	0.0945	0.1356	0.0572	0.0957667	0.0392153			110	0.1268	0.1612	0.0891	0.1257	0.0360626
	107	0.0894	0.1266	0.0612	0.0924	0.032803			113	0.1254	0.1586	0.0761	0.120033	0.041511
	110	0.08254	0.1259	0.0624	0.09028	0.0324499			116	0.1198	0.1506	0.0705	0.113633	0.0404045
	113	0.0876	0.1198	0.0728	0.0934	0.0240308			119	0.1183	0.1408	0.0679	0.109	0.0373292
	116	0.0942	0.1301	0.0624	0.0955667	0.0338707
	119	0.093	0.1259	0.0716	0.0968333	0.0273522

## Sheet: Supplementary Fig. 6
Supplementary Fig.6
		Intensity a.u.
		Intensity_Data1	Intensity_Data2	Intensity_Data3	Intensity_Average	STDEV
	LZ-1060	542.367	542.368	548.367	544.367	3.46387
	LZ-1092	2318.64	2321.66	2386.37	2342.22	38.2637
	LZ-1105	29181.8	28363.6	27545.5	28363.6	818.182
	LZ-1118	4013.57	4012.37	4016.4	4014.11	2.06882
	ICG	7489.37	7501.37	7518.33	7503.02	14.5498

## Sheet: Supplementary Fig. 7
Supplementary Fig.7
	LZ-1105 in CH3OH			LZ-1105 in Blood
	Absorption	Intensity a.u.		Absorption	Intensity a.u.
	0.02	389.32		0.018	716.644
	0.035	807.06		0.029	1383.48
	0.05	1391.67		0.046	2125.87
	0.068	2005.37		0.071	3042.32
	0.089	2631.94		0.094	4160.25

## Sheet: Supplementary Fig. 9
Supplementary Fig.9
	Photostability						Photostability
		Normalized intensity a.u.						Normalized intensity a.u.
	ICG						LZ-1105
	Time (min)	DI(Water)	PBS	Blood			Time (min)	DI(Water)	PBS	Blood	Serum	Urine
	0.10225	0.9987	1	1			2.72727	1	1	1	1	1
	0.2045	0.98007	0.98182	0.99303			5.45455	0.99949	0.99304	0.97597	0.98773	0.9845
	0.30675	0.96427	0.96562	0.98991			8.18182	0.99332	0.99234	0.97597	0.98465	0.98416
	0.409	0.94598	0.95123	0.98742			10.9091	0.98407	0.97842	0.97527	0.97967	0.97684
	0.51125	0.93092	0.93612	0.97677			13.6364	0.98201	0.97564	0.97456	0.97829	0.9751
	0.6135	0.92215	0.91879	0.97255			16.3636	0.98047	0.97425	0.96961	0.97504	0.97193
	0.71575	0.91222	0.90659	0.97079			19.0909	0.97688	0.96868	0.96184	0.96936	0.96526
	0.818	0.90336	0.88542	0.96652			21.8182	0.97636	0.96451	0.96042	0.96839	0.96247
	0.92025	0.88677	0.86566	0.96288			24.5454	0.97533	0.95824	0.9583	0.96682	0.95827
	1.02249	0.86757	0.8413	0.95933			27.2727	0.97379	0.95824	0.9576	0.96569	0.95792
	1.12474	0.83607	0.81338	0.95581			30	0.97122	0.95059	0.95477	0.963	0.95268
	1.22699	0.79676	0.78276	0.95071			32.7273	0.9702	0.94989	0.95406	0.96213	0.95198
	1.32924	0.75795	0.74754	0.94491			35.4545	0.96968	0.9492	0.95124	0.96046	0.95022
	1.43149	0.7192	0.70998	0.94143			38.1818	0.96711	0.94641	0.95053	0.95882	0.94847
	1.53374	0.68203	0.67224	0.93718			40.9091	0.96095	0.94641	0.94346	0.9522	0.94494
	1.63599	0.64884	0.63546	0.92992			43.6364	0.95889	0.94363	0.94346	0.95118	0.94355
	1.73824	0.62029	0.59692	0.92663			46.3636	0.95838	0.94363	0.94205	0.95021	0.94284
	1.84049	0.59397	0.55914	0.91965			49.0909	0.95529	0.94363	0.94134	0.94832	0.94249
	1.94274	0.56688	0.5247	0.91342			51.8182	0.95221	0.94015	0.94064	0.94642	0.94039
	2.04499	0.54205	0.49498	0.90792			54.5455	0.95221	0.93945	0.93993	0.94607	0.93969
	2.14724	0.52088	0.46267	0.90126			57.2727	0.95118	0.93806	0.93922	0.9452	0.93864
	2.24949	0.50256	0.43691	0.8937			60	0.95118	0.93806	0.9371	0.94414	0.93758
	2.35174	0.48604	0.41368	0.88895			62.7273	0.95067	0.93737	0.9371	0.94389	0.93723
	2.45399	0.47105	0.39159	0.88264			65.4545	0.94758	0.93667	0.9364	0.94199	0.93653
	2.55624	0.45679	0.37161	0.87646			68.1818	0.94707	0.9318	0.9364	0.94173	0.9341
	2.65849	0.44332	0.35593	0.86722			70.9091	0.94656	0.93041	0.93428	0.94042	0.93234
	2.76074	0.42909	0.34041	0.862			73.6364	0.94553	0.92902	0.93428	0.9399	0.93165
	2.86299	0.41682	0.32619	0.85353			76.3636	0.94142	0.92832	0.93286	0.93714	0.93059
	2.96524	0.40694	0.31323	0.84625			79.0909	0.94039	0.92693	0.93286	0.93663	0.9299
	3.06748	0.39496	0.29634	0.84101			81.8182	0.93834	0.92623	0.93004	0.93419	0.92813
	3.16973	0.38461	0.28121	0.83633			84.5455	0.93782	0.92623	0.9258	0.93181	0.92601
	3.27198	0.37468	0.26685	0.82864			87.2727	0.93731	0.92206	0.92367	0.93049	0.92287
	3.37423	0.36386	0.25223	0.82275			90	0.93628	0.92136	0.92297	0.92962	0.92216
	3.47648	0.3523	0.24019	0.81396			92.7273	0.93525	0.91997	0.92014	0.9277	0.92006
	3.57873	0.34314	0.22763	0.8093			95.4545	0.93474	0.91997	0.91943	0.92709	0.9197
	3.68098	0.33295	0.21749	0.80162			98.1818	0.93474	0.91858	0.91519	0.92497	0.91689
	3.78323	0.32329	0.20663	0.79447			100.909	0.93422	0.91719	0.91449	0.92436	0.91584
	3.88548	0.31319	0.19692	0.78899			103.636	0.93114	0.9151	0.91166	0.9214	0.91338
	3.98773	0.30402	0.18928	0.78139			106.364	0.93063	0.91371	0.91095	0.92079	0.91233
	4.08998	0.29453	0.17972	0.77338			109.091	0.93011	0.91301	0.91025	0.92018	0.91163
	4.19223	0.28558	0.1745	0.76615			111.818	0.9296	0.91301	0.90883	0.91922	0.91092
	4.29448	0.27732	0.16809	0.758			114.545	0.92857	0.91301	0.90813	0.91835	0.91057
	4.39673	0.26908	0.16423	0.75404			117.273	0.92806	0.91301	0.90813	0.91809	0.91057
	4.49898	0.26213	0.15892	0.74522			120	0.92652	0.91162	0.9053	0.91591	0.90846
	4.60123	0.2551	0.15527	0.73784			122.727	0.926	0.91092	0.90177	0.91388	0.90634
	4.70348	0.24706	0.14929	0.73199			125.455	0.92549	0.91092	0.90106	0.91327	0.90599
	4.80573	0.24027	0.14584	0.72241			128.182	0.92549	0.91023	0.89894	0.91221	0.90458
	4.90798	0.23399	0.14129	0.71423			130.909	0.92395	0.90953	0.89823	0.91109	0.90388
	5.01022	0.2277	0.13703	0.70627			133.636	0.92395	0.90883	0.89541	0.90968	0.90212
	5.11247	0.22078	0.13246	0.69924			136.364	0.92292	0.90744	0.89399	0.90846	0.90072
	5.21472	0.21469	0.12749	0.68972			139.091	0.92086	0.90744	0.89329	0.90707	0.90036
	5.31697	0.20897	0.12417	0.68263			141.818	0.92035	0.90744	0.89258	0.90646	0.90001
	5.41922	0.20367	0.11963	0.67351			144.545	0.92035	0.90675	0.89187	0.90611	0.89931
	5.52147	0.19904	0.11562	0.66684			147.273	0.91829	0.90675	0.89187	0.90508	0.89931
	5.62372	0.19477	0.11226	0.65727			150	0.91727	0.90675	0.88975	0.90351	0.89825
	5.72597	0.19012	0.10891	0.64982			152.727	0.91675	0.90675	0.88975	0.90325	0.89825
	5.82822	0.18497	0.10536	0.6413			155.455	0.91418	0.90605	0.8841	0.89914	0.89508
	5.93047	0.18052	0.10251	0.63326			158.182	0.91264	0.90327	0.88269	0.89766	0.89298
	6.03272	0.17566	0.09913	0.62395			160.909	0.91264	0.90327	0.87986	0.89625	0.89156
	6.13497	0.17202	0.09591	0.61651			163.636	0.91213	0.90327	0.87562	0.89387	0.88944
	6.23722	0.16682	0.09349	0.60991			166.364	0.91161	0.90188	0.8735	0.89256	0.88769
	6.33947	0.16356	0.09103	0.60239			169.091	0.91161	0.90118	0.8735	0.89256	0.88734
	6.44172	0.16006	0.0889	0.59231			171.818	0.9111	0.90118	0.87279	0.89195	0.88699
	6.54397	0.15599	0.08767	0.58575			174.545	0.90956	0.89909	0.86926	0.88941	0.88418
	6.64622	0.15269	0.08493	0.57961			177.273	0.90904	0.8984	0.86784	0.88844	0.88312
	6.74847	0.14938	0.08381	0.56948			180	0.90853	0.8977	0.86784	0.88819	0.88277
	6.85072	0.14531	0.08185	0.56438
	6.95297	0.14256	0.08036	0.55428
	7.05521	0.13914	0.0794	0.54782
	7.15746	0.1361	0.07765	0.54145
	7.25971	0.13305	0.07624	0.5326
	7.36196	0.13007	0.07502	0.52512
	7.46421	0.12684	0.07428	0.51665
	7.56646	0.12351	0.07324	0.50936
	7.66871	0.12113	0.07241	0.5021
	7.77096	0.119	0.07102	0.49594
	7.87321	0.11603	0.07057	0.48872
	7.97546	0.11334	0.06895	0.48163
	8.07771	0.11105	0.06831	0.47499
	8.17996	0.10816	0.0676	0.46677
	8.28221	0.1064	0.06667	0.46073
	8.38446	0.10396	0.06585	0.45333
	8.48671	0.10191	0.06547	0.44597
	8.58896	0.09987	0.06415	0.44001
	8.69121	0.09722	0.06409	0.43304
	8.79346	0.09506	0.06263	0.42655
	8.89571	0.09307	0.06218	0.42058
	8.99796	0.0914	0.06183	0.41301
	9.1002	0.08941	0.06053	0.40661
	9.20245	0.08698	0.06037	0.40043
	9.3047	0.08552	0.05967	0.39544
	9.40695	0.08361	0.05903	0.38749
	9.5092	0.08226	0.05846	0.3813
	9.61145	0.08043	0.05757	0.37642
	9.7137	0.07909	0.0574	0.37135
	9.81595	0.07739	0.0576	0.36405
	9.9182	0.07613	0.05708	0.35933
	10.0205	0.07464	0.05629	0.35341
	10.1227	0.07312	0.05555	0.34703
	10.2249	0.07183	0.05485	0.34404
	10.3272	0.07023	0.05479	0.33766
	10.4294	0.06917	0.05417	0.33219
	10.5317	0.06789	0.05396	0.32726
	10.634	0.06636	0.05373	0.32176
	10.7362	0.06567	0.05314	0.31655
	10.8384	0.06418	0.05245	0.31078
	10.9407	0.06315	0.05209	0.30679
	11.0429	0.06174	0.05202	0.30137
	11.1452	0.06082	0.05159	0.29627
	11.2474	0.05978	0.05143	0.29247
	11.3497	0.05852	0.05099	0.28714
	11.4519	0.0574	0.0501	0.28185
	11.5542	0.05661	0.04988	0.27714
	11.6564	0.05558	0.0497	0.27251
	11.7587	0.05485	0.04995	0.26795
	11.8609	0.05392	0.04909	0.26328
	11.9632	0.05301	0.04922	0.25998
	12.0654	0.05201	0.04844	0.2547
	12.1677	0.05152	0.04793	0.25069
	12.2699	0.05048	0.04844	0.24642
	12.3722	0.04942	0.04785	0.24262
	12.4744	0.04849	0.04767	0.23938
	12.5767	0.04762	0.04725	0.2341
	12.6789	0.047	0.04704	0.23003
	12.7812	0.04623	0.04707	0.22578
	12.8834	0.04536	0.04636	0.22175
	12.9857	0.04493	0.04603	0.21914
	13.0879	0.04452	0.0465	0.21442
	13.1902	0.04362	0.04571	0.21134
	13.2924	0.04309	0.04571	0.20719
	13.3947	0.04229	0.04529	0.20419
	13.4969	0.04147	0.04484	0.20044
	13.5992	0.041	0.04492	0.19672
	13.7014	0.04026	0.0451	0.19503
	13.8037	0.03964	0.0445	0.19104
	13.9059	0.03919	0.04445	0.18801
	14.0082	0.03867	0.04421	0.18447
	14.1104	0.03791	0.044	0.18182
	14.2127	0.03743	0.04385	0.17926
	14.3149	0.03691	0.04395	0.17663
	14.4172	0.03636	0.04298	0.17482
	14.5194	0.03593	0.04293	0.1711
	14.6217	0.0355	0.04286	0.16666
	14.7239	0.03481	0.04297	0.16478
	14.8262	0.03464	0.0427	0.16236
	14.9284	0.03384	0.04253	0.15987
	15.0307	0.03337	0.04198	0.15696
	15.1329	0.03299	0.04216	0.15475
	15.2352	0.0325	0.04191	0.15109
	15.3374	0.03217	0.04199	0.14904
	15.4397	0.03179	0.04123	0.14638
	15.5419	0.03125	0.04103	0.14399
	15.6442	0.03085	0.04146	0.14187
	15.7464	0.03072	0.04112	0.13899
	15.8487	0.03016	0.04064	0.13585
	15.9509	0.02988	0.04104	0.13408
	16.0532	0.02951	0.04045	0.13209
	16.1554	0.02921	0.04045	0.12967
	16.2577	0.02884	0.04056	0.1275
	16.3599	0.02822	0.04019	0.12546
	16.4622	0.02786	0.03974	0.12359
	16.5644	0.0277	0.04014	0.1214
	16.6667	0.02722	0.03957	0.11972
	16.7689	0.02694	0.0393	0.11766
	16.8712	0.02673	0.03927	0.11578
	16.9734	0.02653	0.0396	0.11341
	17.0757	0.02617	0.03901	0.1115
	17.1779	0.02593	0.03866	0.1102
	17.2802	0.0255	0.03869	0.10881
	17.3824	0.02521	0.03857	0.10678
	17.4847	0.02492	0.03846	0.1049
	17.5869	0.02463	0.03835	0.10277
	17.6892	0.02453	0.03857	0.10218
	17.7914	0.02415	0.03803	0.10006
	17.8937	0.02393	0.03804	0.09874
	17.9959	0.02369	0.03803	0.09734
	18.0982	0.02327	0.03756	0.0958
	18.2004	0.023	0.03777	0.09444
	18.3027	0.02293	0.03736	0.09291
	18.4049	0.0226	0.03721	0.09108
	18.5072	0.02219	0.03758	0.09076
	18.6094	0.02221	0.03709	0.08898
	18.7117	0.02194	0.03672	0.08776
	18.8139	0.02163	0.03739	0.08616
	18.9162	0.02134	0.03681	0.08472
	19.0184	0.02138	0.03706	0.08392
	19.1207	0.02115	0.03661	0.08215
	19.2229	0.02079	0.03623	0.08112
	19.3252	0.02067	0.03641	0.07962
	19.4274	0.02044	0.03627	0.07898
	19.5297	0.02032	0.03622	0.07782
	19.6319	0.02023	0.03605	0.07734
	19.7341	0.02003	0.03594	0.0757
	19.8364	0.01966	0.0358	0.07467
	19.9386	0.01945	0.03578	0.07384
	20.0409	0.01926	0.03579	0.07287
	20.1431	0.01939	0.03539	0.07172
	20.2454	0.01891	0.03555	0.0702
	20.3477	0.0188	0.03491	0.06942
	20.4499	0.01852	0.03525	0.06827
	20.5522	0.01838	0.03526	0.06777
	20.6544	0.01838	0.03517	0.06627
	20.7567	0.01804	0.03502	0.06583
	20.8589	0.01808	0.03501	0.06471
	20.9611	0.01793	0.03481	0.0634
	21.0634	0.01778	0.03487	0.06311
	21.1656	0.01755	0.03476	0.06192
	21.2679	0.01752	0.03467	0.06103
	21.3701	0.01722	0.03458	0.06052
	21.4724	0.01711	0.03455	0.06007
	21.5746	0.01698	0.03434	0.0589
	21.6769	0.01691	0.03405	0.05794
	21.7791	0.01665	0.03424	0.0575
	21.8814	0.01653	0.03421	0.05684
	21.9836	0.01639	0.03405	0.05551
	22.0859	0.01644	0.03373	0.0548
	22.1881	0.0162	0.03372	0.05421
	22.2904	0.01601	0.03328	0.05363
	22.3926	0.01604	0.03342	0.05282
	22.4949	0.01589	0.0334	0.05197
	22.5971	0.01581	0.03362	0.05151
	22.6994	0.01572	0.0333	0.05128
	22.8016	0.01551	0.03331	0.05054
	22.9039	0.01549	0.03326	0.04984
	23.0061	0.0152	0.033	0.04952
	23.1084	0.0151	0.03291	0.04866
	23.2106	0.0152	0.03325	0.04779
	23.3129	0.01495	0.03268	0.04783
	23.4151	0.01487	0.0327	0.04721
	23.5174	0.01473	0.03269	0.04664
	23.6196	0.01459	0.03229	0.04562
	23.7219	0.01439	0.03187	0.04551
	23.8241	0.01459	0.03233	0.04482
	23.9264	0.01427	0.03199	0.04428
	24.0286	0.01434	0.03199	0.04311
	24.1309	0.01424	0.03201	0.04302
	24.2331	0.01422	0.03234	0.04273
	24.3354	0.01402	0.03229	0.04216
	24.4376	0.01394	0.03193	0.04159
	24.5399	0.01393	0.03183	0.04144
	24.6421	0.01368	0.03142	0.04059
	24.7444	0.01361	0.03168	0.04013
	24.8466	0.0137	0.03203	0.04002
	24.9489	0.01356	0.03139	0.03981
	25.0511	0.01346	0.03115	0.03898
	25.1534	0.01333	0.03104	0.03901
	25.2556	0.01325	0.03143	0.03833
	25.3579	0.01321	0.03123	0.03766
	25.4601	0.01309	0.03103	0.03728
	25.5624	0.01302	0.03106	0.03742
	25.6646	0.01306	0.03467	0.03674
	25.7669	0.01291	0.03289	0.0363
	25.8691	0.01293	0.03149	0.03612
	25.9714	0.01278	0.03181	0.03779
	26.0736	0.013	0.03235	0.04076
	26.1759	0.01136	0.03064	0.03538
	26.2781	0.01265	0.03405	0.03448
	26.3804	0.01198	0.03025	0.03628
	26.4826	0.01172	0.03124	0.03564
	26.5849	0.01104	0.03055	0.03647
	26.6871	0.01283	0.03117	0.03657
	26.7894	0.01149	0.03034	0.03575
	26.8916	0.01159	0.03343	0.03457
	26.9939	0.01131	0.03044	0.03749
	27.0961	0.01178	0.03063	0.03514
	27.1984	0.00993	0.03054	0.03722
	27.3006	0.01149	0.02989	0.03597
	27.4029	0.0119	0.02966	0.03477
	27.5051	0.01044	0.02767	0.03485
	27.6074	0.011	0.02815	0.03334
	27.7096	0.01043	0.02816	0.03198
	27.8119	0.00939	0.02718	0.03467
	27.9141	0.01164	0.02933	0.03289
	28.0164	0.01006	0.03002	0.03149
	28.1186	0.01088	0.02718	0.03181
	28.2209	0.01047	0.02855	0.03235
	28.3231	0.00978	0.0276	0.03064
	28.4254	0.00874	0.02717	0.03405
	28.5276	0.01108	0.02471	0.03025
	28.6299	0.01185	0.02728	0.03124
	28.7321	0.0124	0.02664	0.03055
	28.8344	0.01052	0.0282	0.03117
	28.9366	0.01008	0.02611	0.03034
	29.0389	0.01157	0.02602	0.03343
	29.1411	0.00993	0.02685	0.03044
	29.2433	0.01148	0.02502	0.03063
	29.3456	0.01056	0.02581	0.03054
	29.4478	0.00961	0.02611	0.02989
	29.5501	0.01134	0.02464	0.02966
	29.6523	0.01117	0.02367	0.02767
	29.7546	0.00983	0.02627	0.02815
	29.8569	0.00942	0.02305	0.02816
	29.9591	0.00953	0.0239	0.02718
	30.0614	0.01014	0.02445	0.02933
	30.1636	0.00789	0.02443	0.03002
	30.2659	0.01076	0.02335	0.02718
	30.3681	0.01002	0.02369	0.02855
	30.4703	0.01057	0.02281	0.0276
	30.5726	0.00927	0.02372	0.02717
	30.6748	0.01053	0.0234	0.02471
	30.7771	0.00946	0.02385	0.02728
	30.8793	0.01008	0.02289	0.02664
	30.9816	0.0093	0.02013	0.0282
	31.0838	0.00948	0.02107	0.02611
	31.1861	0.00914	0.02263	0.02602
	31.2883	0.01011	0.02259	0.02685
	31.3906	0.00993	0.02036	0.02502
	31.4928	0.00991	0.02112	0.02581
	31.5951	0.00985	0.02165	0.02611
	31.6973	0.00892	0.02171	0.02464
	31.7996	0.00928	0.01983	0.02367
	31.9018	0.00884	0.02103	0.02627
	32.0041	0.00914	0.02096	0.02305
	32.1063	0.00827	0.02059	0.0239
	32.2086	0.00741	0.02137	0.02445
	32.3108	0.00801	0.01983	0.02443
	32.4131	0.00626	0.01969	0.02335
	32.5153	0.00755	0.01987	0.02369
	32.6176	0.00758	0.02174	0.02281
	32.7198	0.0074	0.01896	0.02372
	32.8221	0.00872	0.0184	0.0234
	32.9243	0.00616	0.01894	0.02385
	33.0266	0.00583	0.01859	0.02289
	33.1288	0.00886	0.01887	0.02013
	33.2311	0.00702	0.01877	0.02107
	33.3333	0.00715	0.01611	0.02263
	33.4356	0.0086	0.01918	0.02259
	33.5378	0.00838	0.01798	0.02036
	33.6401	0.00675	0.0181	0.02112
	33.7423	0.00665	0.01817	0.02165
	33.8446	0.00804	0.01971	0.02171
	33.9468	0.00684	0.01605	0.01983
	34.0491	0.00727	0.01664	0.02103
	34.1513	0.00665	0.01753	0.02096
	34.2536	0.00699	0.01569	0.02059
	34.3558	0.007	0.01502	0.02137
	34.4581	0.00748	0.01657	0.01983
	34.5603	0.00712	0.01706	0.01969
	34.6626	0.0055	0.01726	0.01987
	34.7648	0.00785	0.0181	0.02174
	34.8671	0.0067	0.01721	0.01896
	34.9693	0.00637	0.01654	0.0184
	35.0716	0.007	0.01714	0.01894
	35.1738	0.00777	0.01541	0.01859
	35.2761	0.00518	0.01424	0.01887
	35.3783	0.00693	0.01499	0.01877
	35.4806	0.00683	0.01532	0.01611
	35.5828	0.008	0.01614	0.01918
	35.6851	0.00566	0.01557	0.01798
	35.7873	0.00516	0.01374	0.0181
	35.8896	0.00577	0.0139	0.01817
	35.9918	0.00469	0.01459	0.01971
	36.0941	0.00472	0.01364	0.01605
	36.1963	0.00469	0.01371	0.01664
	36.2986	0.00501	0.01394	0.01753
	36.4008	0.00541	0.01384	0.01569
	36.5031	0.00983	0.01373	0.01502
	36.6053	0.00942	0.01282	0.01657
	36.7076	0.00953	0.01398	0.01706
	36.8098	0.01014	0.01435	0.01726
	36.9121	0.00789	0.01344	0.0181
	37.0143	0.01076	0.01175	0.01721
	37.1166	0.01002	0.01435	0.01654
	37.2188	0.01057	0.013	0.01714
	37.3211	0.00927	0.01136	0.01541
	37.4233	0.01053	0.01265	0.01424
	37.5256	0.00946	0.01198	0.01499
	37.6278	0.01008	0.01172	0.01532
	37.7301	0.0093	0.01104	0.01614
	37.8323	0.00948	0.01283	0.01557
	37.9346	0.00914	0.01149	0.01374
	38.0368	0.01011	0.01159	0.0139
	38.1391	0.00993	0.01131	0.01459
	38.2413	0.00991	0.01178	0.01364
	38.3436	0.00985	0.00993	0.01371
	38.4458	0.00892	0.01149	0.01394
	38.5481	0.00928	0.0119	0.01384
	38.6503	0.00884	0.01044	0.01373
	38.7526	0.00914	0.011	0.01282
	38.8548	0.00827	0.01043	0.01398
	38.9571	0.00741	0.00939	0.01435
	39.0593	0.00801	0.01164	0.01344
	39.1615	0.00626	0.01006	0.01175
	39.2638	0.00755	0.01088	0.01435
	39.3661	0.00758	0.01047	0.013
	39.4683	0.0074	0.00978	0.01136
	39.5705	0.00872	0.00874	0.01265
	39.6728	0.00616	0.01108	0.01198
	39.7751	0.00583	0.01185	0.01172
	39.8773	0.00886	0.0124	0.01104
	39.9796	0.00702	0.01052	0.01283
	40.0818	0.00715	0.01008	0.01149
	40.184	0.0086	0.01157	0.01159
	40.2863	0.00838	0.00993	0.01131
	40.3886	0.00675	0.01148	0.01178
	40.4908	0.00665	0.01056	0.00993
	40.593	0.00804	0.00961	0.01149
	40.6953	0.00684	0.01134	0.0119
	40.7976	0.00727	0.01117	0.01044
	40.8998	0.00665	0.00983	0.011
	41.002	0.00699	0.00942	0.01043
	41.1043	0.007	0.00953	0.00939
	41.2065	0.00748	0.01014	0.01164
	41.3088	0.00712	0.00789	0.01006
	41.411	0.0055	0.01076	0.01088
	41.5133	0.00785	0.01002	0.01047
	41.6155	0.0067	0.01057	0.00978
	41.7178	0.00637	0.00927	0.00874
	41.82	0.0074	0.01053	0.01108
	41.9223	0.00872	0.00946	0.01185
	42.0245	0.00616	0.01008	0.0124
	42.1268	0.00583	0.0093	0.01052
	42.229	0.00886	0.00948	0.01008
	42.3313	0.00702	0.00914	0.01157
	42.4335	0.00715	0.01011	0.00993
	42.5358	0.0086	0.00993	0.01148
	42.638	0.00838	0.00991	0.01056
	42.7403	0.00675	0.00985	0.00961
	42.8425	0.00665	0.00892	0.01134
	42.9448	0.00804	0.00928	0.01117
	43.047	0.00684	0.00884	0.00983
	43.1493	0.00727	0.00914	0.00942
	43.2515	0.00665	0.00827	0.00953
	43.3538	0.00699	0.00741	0.01014
	43.456	0.007	0.00801	0.00789
	43.5583	0.00748	0.00626	0.01076
	43.6605	0.00712	0.00755	0.01002
	43.7628	0.0055	0.00758	0.01057
	43.865	0.00785	0.0074	0.00927
	43.9673	0.0067	0.00872	0.01053
	44.0695	0.00637	0.00616	0.00946
	44.1718	0.007	0.00583	0.01008
	44.274	0.00777	0.00886	0.0093
	44.3763	0.00518	0.00702	0.00948
	44.4785	0.00693	0.00715	0.00914
	44.5808	0.00683	0.0086	0.01011
	44.683	0.008	0.00838	0.00993
	44.7853	0.00566	0.00675	0.00991
	44.8875	0.00516	0.00665	0.00985
	44.9898	0.00583	0.00804	0.00892
	45.092	0.00886	0.00684	0.00928
	45.1943	0.00702	0.00727	0.00884
	45.2965	0.00715	0.00665	0.00914
	45.3988	0.0086	0.00699	0.00827
	45.501	0.00838	0.007	0.00741
	45.6033	0.00675	0.00748	0.00801
	45.7055	0.00665	0.00712	0.00626
	45.8078	0.00804	0.0055	0.00755
	45.91	0.00684	0.00785	0.00758
	46.0123	0.00727	0.0067	0.0074
	46.1145	0.00665	0.00637	0.00872
	46.2168	0.00699	0.0074	0.00616
	46.319	0.007	0.00872	0.00583
	46.4213	0.00748	0.00616	0.00886
	46.5235	0.00712	0.00583	0.00702
	46.6258	0.00566	0.00886	0.00715
	46.728	0.00516	0.00702	0.0086
	46.8303	0.00577	0.00715	0.00838
	46.9325	0.00469	0.0086	0.00675
	47.0348	0.00472	0.00838	0.00665
	47.137	0.00469	0.00675	0.00804
	47.2393	0.00501	0.00665	0.00684
	47.3415	0.00541	0.00804	0.00727
	47.4438	0.00748	0.00684	0.00665
	47.546	0.00712	0.00727	0.00699
	47.6483	0.0055	0.00665	0.007
	47.7505	0.00785	0.00699	0.00748
	47.8528	0.0067	0.007	0.00712
	47.955	0.00637	0.00748	0.0055
	48.0573	0.007	0.00712	0.00785
	48.1595	0.00777	0.0055	0.0067
	48.2618	0.00518	0.00785	0.00637
	48.364	0.00693	0.0067	0.007
	48.4663	0.00683	0.00637	0.00777
	48.5685	0.008	0.007	0.00518
	48.6708	0.00566	0.00777	0.00693
	48.773	0.00516	0.00518	0.00683
	48.8753	0.00727	0.00693	0.008
	48.9775	0.00665	0.00683	0.00566
	49.0797	0.00699	0.008	0.00516
	51.5337	0.00777	0.00838	0.01053
	55.2147	0.00518	0.00675	0.00946
	58.8957	0.00693	0.00665	0.01008
	62.5767	0.00683	0.00804	0.0093
	66.2577	0.008	0.00684	0.00948
	69.9386	0.00566	0.00727	0.00914
	73.6196	0.00516	0.00665	0.01011
	77.3006	0.00583	0.00699	0.00993
	80.9816	0.00886	0.007	0.00991
	84.6626	0.00702	0.00748	0.00985
	88.3436	0.00715	0.00712	0.00892
	92.0245	0.0086	0.0055	0.00928
	95.7055	0.00838	0.00785	0.00884
	99.3865	0.00675	0.0067	0.00914
	103.067	0.00665	0.00637	0.00827
	106.748	0.00804	0.0074	0.00741
	110.429	0.00684	0.00872	0.00801
	114.11	0.00727	0.00616	0.00626
	117.791	0.00665	0.00583	0.00755
	121.472	0.00699	0.00886	0.00758
	125.153	0.007	0.00702	0.0074
	128.834	0.00748	0.00715	0.00872
	132.515	0.00712	0.0086	0.00616
	136.196	0.00566	0.00838	0.00583
	139.877	0.00516	0.00675	0.00886
	143.558	0.00577	0.00665	0.00702
	147.239	0.00469	0.00804	0.00715
	150.92	0.00472	0.00684	0.0086
	154.601	0.00469	0.00727	0.00838
	158.282	0.00501	0.00665	0.00675
	161.963	0.00541	0.00699	0.00665
	165.644	0.00748	0.007	0.00804
	169.325	0.00712	0.00748	0.00684
	173.006	0.0055	0.00712	0.00727
	176.687	0.00785	0.0055	0.00665
	180.368	0.0067	0.00785	0.00699
	--	--	--	--
	--	--	--	--
	--	--	--	--
	--	--	--	--
	--	--	--	--
	--	--	--	--
	--	--	--	--
	--	--	--	--
	--	--	--	--
	--	--	--	--
	--	--	--	--
	--	--	--	--
	--	--	--	--
	--	--	--	--
	--	--	--	--
	--	--	--	--
	--	--	--	--
	--	--	--	--
	--	--	--	--
	--	--	--	--
	--	--	--	--
	--	--	--	--
	--	--	--	--
	--	--	--	--
	--	--	--	--
	--	--	--	--
	--	--	--	--
	--	--	--	--
	--	--	--	--
	--	--	--	--
	--	--	--	--
	--	--	--	--
	--	--	--	--
	--	--	--	--
	--	--	--	--
	--	--	--	--
	--	--	--	--
	--	--	--	--
	--	--	--	--
	--	--	--	--
	--	--	--	--
	--	--	--	--
	--	--	--	--
	--	--	--	--
	--	--	--	--
	--	--	--	--
	--	--	--	--
	--	--	--	--
	--	--	--	--
	--	--	--	--

## Sheet: Supplementary Fig. 12b-h
Supplementary Fig.12b																Supplementary Fig.12c																Supplementary Fig.12d																Supplementary Fig.12e
			Pixel Intensity a.u.																Pixel Intensity a.u.																Pixel Intensity a.u.
			ICG 850 nm LP with different depth																ICG 1000 nm LP with different depth																ICG 1100 nm LP with different depth
		Position (mm)	0 mm	0.5 mm	1 mm	1.5 mm	2 mm	2.5 mm	3 mm	3.5 mm	4 mm	4.5 mm	5 mm	5.5 mm				Position (mm)	0 mm	0.5 mm	1 mm	1.5 mm	2 mm	2.5 mm	3 mm	3.5 mm	4 mm	4.5 mm	5 mm	5.5 mm				Position (mm)	0 mm	0.5 mm	1 mm	1.5 mm	2 mm	2.5 mm	3 mm	3.5 mm	4 mm	4.5 mm	5 mm	5.5 mm
		0	757	1930	4610	6577.95	7767.59	8406.06	8304.27	8584.11	8782.29	8871.85	9198.56	9297.03				0	-33	1079	3061	4143	5985.45	7964.86	8403.23	8670.03	9206.54	9569.9	9853.27	10183.6				0	712	799	799	2815	3668	3965	4405	4747	5130	4932	5469	5707
		0.03053	823	2020	4610	6424.88	7889.39	8672.01	8597.13	8777.86	9004.92	8825.41	9484.65	9653.01				0.03053	-4	1284	2671	4052	6217.23	7825.9	8490.07	8701.66	8987.29	9156.34	9649.29	10070.5				0.03053	588	599	599	2656	3058	3755	4083	4365	4979	5410	5848	5746
		0.06107	732	2088	4740	6881.8	8091.18	8437.94	8689.97	8811.6	9167.54	8798.95	9650.72	9628.97				0.06107	-256	875	2796	4352	6227	7724.93	8706.9	8403.28	9078.02	9420.76	9599.29	9981.48				0.06107	440	856	856	2780	3329	3830	4122	4725	4909	5087	5741	5833
		0.0916	515	2030	4860	6958.73	8372.98	8953.89	8642.83	9265.35	9360.18	9232.5	9816.81	9824.94				0.0916	87	1254	3191	4519	6051.78	8073.98	8954.73	9006.91	9400.77	9796.2	9989.3	10274.4				0.0916	586	850	850	2904	3376	3872	4280	4603	5163	5236	5877	6058
		0.12214	634	2220	4650	6765.65	8144.77	8569.82	8785.67	8899.08	8892.79	9086.04	9522.88	9940.9				0.12214	27	1139	2832	4271	6262.55	8115.01	8668.56	8981.53	9513.5	9449.62	10029.3	10330.4				0.12214	549	926	926	2874	3855	4398	4918	5083	5712	5737	6224	6558
		0.15267	618	2110	4670	7062.58	7926.58	8505.76	9158.53	9212.84	9195.43	9069.6	9578.97	9976.87				0.15267	-54	1319	2981	4496	6381.33	7920.06	8699.39	8769.17	9136.25	9661.06	9800.31	10116.3				0.15267	653	1037	1037	3202	3733	4238	4423	4920	5480	5657	6036	6443
		0.18321	633	2025	4870	6949.5	8248.37	8641.7	8811.37	9216.57	9408.04	9083.13	9655.04	9872.83				0.18321	-357	968	2615	4357	6172.1	7863.09	8586.22	8704.79	8918.98	9647.48	9951.31	10150.3				0.18321	508	715	715	3130	3389	3871	4736	5110	5483	5725	6298	6477
		0.21374	578	2000	4680	7006.43	7780.17	8617.64	8684.23	8690.32	8840.68	8966.69	9901.13	9748.81				0.21374	-185	1119	2686	4426	5981.88	7884.13	8465.06	8729.42	9003.73	9404.92	9809.32	9973.26				0.21374	735	954	954	3184	3870	4207	4874	5348	5610	6011	6519	6819
		0.24427	933	2090	4840	6823.35	8361.97	8923.59	8857.08	9284.08	9203.31	9080.24	9847.22	10194.8				0.24427	96	1230	3114	4654	6504.65	8266.18	9015.89	8860.05	9548.47	10156.4	10115.3	10142.2				0.24427	537	823	823	2867	4053	4333	4614	5387	5904	6086	6439	6580
		0.27481	759	2110	4710	6850.28	8213.76	8639.52	8739.93	9177.81	9275.93	8913.78	9593.29	9980.74				0.27481	65	1279	3142	4872	6504.43	8113.21	8971.72	8904.67	9480.21	10136.8	10023.3	10431.2				0.27481	619	833	833	3116	3923	4220	4978	5200	5818	6090	6285	6802
		0.30534	774	2119	4650	6907.2	8365.56	8915.47	8782.78	9261.56	9598.56	9087.34	9639.38	9896.71				0.30534	-87	968	3004	4498	6609.2	8224.25	8597.56	8915.31	9401.95	9883.22	10030.3	10307.1				0.30534	629	1007	1007	3093	3934	4362	5180	5531	6198	6328	6852	7250
		0.33588	578	2180	4850	6794.13	8187.35	8871.4	8785.63	9355.3	9351.18	9240.88	9985.45	10042.7				0.33588	-181	1028	2913	4451	6167.98	8240.29	8718.38	8665.93	9352.69	9885.64	9904.34	10266.1				0.33588	681	842	842	3249	4117	4722	5200	5694	5889	6378	7085	7068
		0.36641	880	2160	5170	7251.05	8539.15	8897.34	9008.48	9459.05	9503.81	9394.43	10131.5	10078.6				0.36641	-69	1259	3040	4866	6645.75	8373.33	9128.22	9005.56	9864.43	10175.1	10235.4	10511				0.36641	833	789	789	3236	3842	4413	4880	5562	5867	6554	6900	7189
		0.39695	525	2150	4880	7407.98	8260.94	9153.28	8861.33	9362.79	9456.43	9347.97	9877.61	9954.61				0.39695	-68	1186	2907	4620	6238.53	8360.37	8716.04	8983.18	9477.17	9937.5	10103.4	10050				0.39695	537	897	897	3276	4082	4433	4890	5591	5985	6473	6970	7092
		0.42748	687	2450	5290	7054.9	8642.74	9049.22	9174.18	9496.54	9309.06	9201.52	10323.7	10010.6				0.42748	-79	1342	3081	4842	6510.3	8154.41	8889.88	9019.81	9672.91	10091.9	10110.4	10795.9				0.42748	355	946	946	3856	4262	4792	5493	5980	6490	6847	7558	7559
		0.45802	631	2080	5120	7081.83	8194.53	8975.15	8877.03	9160.28	9261.68	9055.06	9569.77	10186.5				0.45802	110	1323	3097	4870	6550.08	8388.44	9149.71	9059.43	9609.65	10140.4	10052.4	10603.9				0.45802	589	962	962	3518	4199	4737	5401	5911	6466	6815	7213	7397
		0.48855	779	2440	5430	7598.75	8786.34	9461.1	9519.88	9514.03	9914.31	9608.62	10315.9	10312.5				0.48855	1	1267	3239	5012	6715.85	8496.49	9170.54	9217.07	9705.39	10198.8	10464.4	10602.9				0.48855	895	365	365	3950	4289	5600	5625	6175	7157	6980	7586	8058
		0.51909	573	2220	5120	7055.68	8308.13	9057.03	9202.73	9387.77	9766.93	9362.16	9661.93	9938.47				0.51909	-68	1212	2845	5042	6708.63	8382.52	9239.37	9268.69	9543.13	10141.2	10301.4	10418.8				0.51909	640	845	845	3393	4372	4742	5638	6461	6776	6957	7614	7963
		0.54962	818	2440	5240	7572.6	8629.93	9182.98	9565.59	9311.52	9519.57	9715.71	10208	10174.4				0.54962	22	1550	3460	5086	6685.4	9162.57	9477.21	9442.32	9832.87	10197.7	10666.4	10598.8				0.54962	615	893	893	3742	4743	5191	5817	6504	7065	7093	7676	8234
		0.58015	999	2340	5440	7689.53	8741.73	9048.92	9178.44	9185.27	9172.2	9469.26	10054.1	10000.4				0.58015	-56	1221	2924	5251	6755.18	8693.61	9073.04	9260.95	9822.62	10391.1	10314.4	10457.7				0.58015	537	960	960	3754	4589	5446	5816	6736	7184	7427	7850	8143
		0.61069	819	2510	5590	7216.45	9013.52	9124.85	9291.29	9449.01	9624.82	9522.8	10000.2	9936.38				0.61069	24	1510	3388	5081	6939.95	8690.64	9456.87	9310.57	10029.4	10137.5	10175.4	10789.7				0.61069	698	841	841	3783	4529	5583	6247	6931	7300	7417	8245	8649
		0.64122	686	2600	5640	7523.38	8335.32	9110.8	9014.14	9602.76	9677.45	9776.36	9946.27	10382.4				0.64122	-131	1393	3360	5116	6937.73	8607.69	9657.7	9297.21	9931.1	10109	10339.4	10647.6				0.64122	710	1080	1080	3849	4939	5729	5963	6828	7145	7213	8276	8119
		0.67176	782	2570	5730	7630.3	8807.11	9466.73	9446.99	9656.49	9430.07	9729.9	9992.34	10258.3				0.67176	62	1347	3459	5294	6736.5	8656.72	9291.53	9516.83	9738.83	10408.4	10436.4	11199.6				0.67176	559	1392	1392	3756	4837	5984	6317	6977	7550	8068	8606	8537
		0.70229	794	2360	5560	7657.23	8828.91	9342.68	9069.84	9410.25	9982.7	9383.45	10138.4	10264.3				0.70229	62	1259	3288	5207	7035.28	8707.77	9560.37	9681.46	10141.6	10366.8	10528.4	10814.5				0.70229	762	1060	1060	4073	5018	5629	6453	7217	7741	8002	8431	8553
		0.73283	771	2560	5930	7794.15	9000.7	9318.61	9322.69	9763.98	9735.32	9436.99	10384.5	10270.2				0.73283	-8	1459	3255	5314	6923.05	9010.8	9400.19	9578.08	9679.31	10005.2	10281.4	10812.5				0.73283	703	1115	1115	4047	5130	6047	6343	7429	7795	7765	8559	9031
		0.76336	920	2470	5730	7681.08	8992.5	9334.55	9485.54	9717.73	9487.95	9790.54	10230.6	10126.2				0.76336	-48	1402	3178	5426	7239.83	8788.84	9369.03	9625.71	9752.06	10111.7	10020.4	10859.5				0.76336	1021	1303	1303	4064	5225	5988	6528	7528	7893	8058	8751	8875
		0.7939	1248	2640	6050	7928	9244.3	9610.49	9448.39	9871.47	9940.57	9744.08	10276.7	10242.2				0.7939	-207	1533	3523	5667	7010.6	8856.88	9720.85	9609.33	10124.8	10751.1	10207.4	10913.4				0.7939	872	1149	1149	4521	5329	6107	6961	7244	7755	8118	8609	8721
		0.82443	913	2480	5930	8184.93	8746.1	9356.43	9121.24	9825.22	9393.2	9697.64	10122.8	10298.2				0.82443	-176	1320	3512	5272	6893.38	8707.92	9450.69	9387.97	9647.54	10102.5	10405.5	10648.4				0.82443	867	1061	1061	4487	5344	6290	6970	7536	7979	8715	8794	8988
		0.85496	1023	2740	6160	7901.86	9237.9	9802.38	9474.1	9978.98	9645.84	9851.19	10268.8	10534.1				0.85496	137	1356	3660	5639	7133.16	9021.96	9658.53	9602.6	9969.28	10529	10470.5	10583.3				0.85496	808	1348	1348	4792	5882	6520	7405	8227	8241	8472	8961	9199
		0.8855	980	2710	6330	8238.78	9189.69	9678.31	9736.94	9532.71	9598.45	9304.73	10314.9	10410.1				0.8855	134	1636	3460	5570	7370.93	9257	9786.35	9779.22	9793.02	10285.4	10358.5	10769.3				0.8855	1314	3209	3209	6429	6964	7342	7906	9031	8974	8971	9541	9492
		0.91603	950	2850	6120	7965.71	9191.49	9294.26	9599.8	9686.46	9951.09	9858.29	10561	10286.1				0.91603	105	1537	3718	5694	7359.71	8802.04	9921.19	9878.85	10037.8	10019.8	10292.5	10905.2				0.91603	5589	7404	7404	9302	8998	9433	9636	10206	10055	9609	9861	10355
		0.94657	1452	3220	6520	8262.63	9333.28	9710.19	9762.64	10140.2	9803.7	10011.8	10507.1	10542				0.94657	332	1519	3825	5794	7457.48	9231.08	9554.02	9436.47	9882.5	10609.3	10540.5	10857.2				0.94657	9016	9328	9328	9843	9724	9847	9869	10413	10217	10118	10031	10029
		0.9771	3790	4470	7670	8459.56	9475.08	9676.13	9525.5	9693.95	9656.34	9665.38	9953.16	10158				0.9771	3558	1562	4175	6299	7787.26	9255.12	9804.85	10015.1	10383.2	10329.7	10515.5	10599.1				0.9771	10184	10164	10164	10229	10172	10617	10444	10721	10603	10223	10293	10368
		1.00764	7730	7310	9080	9726.48	9946.87	10042.1	9688.34	9747.69	9708.95	10118.9	10499.2	10494				1.00764	7989	3292	5327	6846	8105.03	9908.16	10151.7	9872.73	10468	10630.1	10658.5	10716.1				1.00764	10440	10329	10329	10532	10161	10289	9934	10606	10350	10313	10056	10126
		1.03817	9420	8850	9570	9903.41	10018.7	10008	9651.2	10001.4	9861.59	9972.47	10245.3	10469.9				1.03817	10154	7433	7933	8785	9457.81	10551.2	10687.5	10298.4	10389.7	10585.6	10794.5	10886.1				1.03817	10649	10199	10199	10461	10138	10153	10167	10527	10491	9877	10229	9999
		1.06871	10200	9760	10300	10080.3	10190.5	10073.9	10014	9755.18	10014.2	10026	10191.4	10425.9				1.06871	10517	9659	9403	10007	9641.58	10796.2	10773.3	10357	10474.5	10615	10663.5	11007				1.06871	10237	9853	9853	9730	9390	9564	9672	10221	10020	9531	9868	10011
		1.09924	10700	10090	10100	10057.3	9962.26	9939.89	9976.9	9708.93	9766.84	9879.56	10437.5	10071.9				1.09924	10796	10602	9926	10201	9980.36	10848.3	10589.2	10725.6	10394.2	10865.4	10566.5	10837				1.09924	9052	7699	7699	8271	8283	8470	8691	9655	9305	9092	9637	9314
		1.12978	10500	9990	10200	9634.18	9834.06	9805.82	9339.74	9362.67	10219.5	10033.1	10283.6	10057.8				1.12978	10734	10924	10284	10443	9923.13	10971.3	10544	10603.2	10551.9	10724.8	10576.5	10889.9				1.12978	5471	3501	3501	5916	6580	6633	7474	8186	8396	8660	8972	9326
		1.16031	9400	9370	10000	9711.11	9805.86	9871.77	9702.6	9816.42	9772.09	10086.7	10329.6	10493.8				1.16031	9811	11103	10826	10921	10244.9	10893.4	11005.8	10815.9	11064.7	10993.3	11075.5	10992.9				1.16031	1390	1714	1714	4836	5814	6765	7241	8336	8638	8673	9370	9524
		1.19084	6090	7590	8890	9478.04	9347.66	9837.71	9765.45	9770.17	9624.72	9740.21	10375.7	10349.8				1.19084	5952	9666	9224	9496	9058.69	10776.4	10169.7	9909.5	10008.4	10420.7	10018.5	10308.8				1.19084	894	1453	1453	4536	5834	6524	6843	7726	8091	8069	9194	9178
		1.22138	2350	4520	7230	8354.96	9749.45	9703.64	9428.3	9923.91	10277.3	9993.75	10521.8	10405.7				1.22138	1553	7808	8381	8782	9054.46	10333.4	10221.5	10243.1	10659.2	10550.1	10472.5	10641.8				1.22138	828	1427	1427	4574	5428	6351	6873	7634	8204	8408	8562	9398
		1.25191	1280	3280	6440	8211.89	9251.25	9469.59	9491.15	9777.66	9729.97	10047.3	10267.9	10461.7				1.25191	311	3776	5198	6847	7664.24	9530.48	9424.34	9828.75	10052.9	10353.6	10389.5	10165.7				1.25191	849	1379	1379	4544	5581	5977	6745	7504	8068	8364	8822	9062
		1.28245	1260	3040	6430	7838.81	9013.04	9335.52	9554	9831.39	9582.59	9800.84	10314	10217.7				1.28245	139	1996	4072	6454	7737.01	9470.51	10173.2	10157.4	10202.6	10494	10658.5	10776.7				1.28245	796	1418	1418	4394	5102	6601	6666	7516	7841	8594	8422	9088
		1.31298	864	2780	6210	7885.74	9074.84	10201.5	9816.85	9785.15	10135.2	10154.4	10460.1	10173.6				1.31298	-20	1644	3961	6348	7262.79	9286.55	9485	9723.01	10280.4	10582.4	10420.6	10444.7				1.31298	732	1310	1310	4308	5297	5853	6572	7302	7731	8146	8446	8720
		1.34352	742	2790	6260	7842.66	9096.63	9367.4	9079.7	9838.88	9787.84	9607.94	10206.1	10229.6				1.34352	90	1604	3916	6312	7737.56	9413.59	9999.83	9889.63	10501.1	10782.9	10908.6	10851.6				1.34352	643	1286	1286	4342	5415	6052	6554	7082	7983	8270	8735	9013
		1.37405	851	2650	6130	7859.59	9378.43	9533.34	9542.55	9892.63	9540.48	10061.5	9952.21	10285.6				1.37405	-73	1567	3868	5675	7276.34	8885.63	9401.66	9735.26	10134.9	10182.3	9980.57	10336.6				1.37405	553	1088	1088	4336	4974	5508	6141	7194	7304	7795	8393	8594
		1.40459	606	2700	6090	7996.51	9300.22	9299.28	9405.4	10046.4	9893.09	10115	10298.3	10241.5				1.40459	206	1384	3539	5950	7228.11	9463.67	9684.49	9729.88	9984.6	10504.7	10797.6	10756.5				1.40459	413	1302	1302	3919	4833	5662	5964	6761	7416	7667	8370	8486
		1.43512	1034	2550	5870	7553.44	8832.02	9115.22	9568.26	9300.12	9345.73	9468.59	10044.4	9997.51				1.43512	160	1565	3822	6065	7043.89	9296.71	9638.32	9527.51	10157.3	10552.2	10526.6	10785.5				1.43512	847	1174	1174	4384	4895	5398	6162	6927	7100	7599	8287	8493
		1.46566	876	2530	5910	7990.36	8903.82	9531.16	9631.1	9753.86	9898.34	9922.12	10390.4	10253.5				1.46566	36	1427	3444	5979	7077.66	9120.74	9809.15	9404.13	10029.1	10344.6	10360.6	10852.4				1.46566	747	1147	1147	4109	5207	5887	6398	7010	7690	7757	8371	8555
		1.49619	1023	2510	6090	7717.29	8715.62	9197.1	9593.96	9507.61	9550.98	9875.68	10236.5	10409.4				1.49619	66	1505	3624	5881	6760.44	9035.79	9546.99	9654.77	10239.8	10591	10549.6	10845.4				1.49619	634	1123	1123	3868	4805	5454	5965	6764	7239	7413	7939	8361
		1.52672	921	2590	6080	7974.22	9277.42	9463.04	9656.81	9861.36	10103.6	10129.2	10482.6	10565.4				1.52672	196	1178	3650	6102	7075.22	8817.83	9633.82	9787.4	10437.6	10529.5	10531.6	10829.3				1.52672	636	1126	1126	3992	5154	5275	6251	6991	7305	7998	7972	8345
		1.55726	975	2470	6030	7421.14	8999.21	9128.98	9419.66	9215.1	9556.23	9782.77	10028.7	10421.4				1.55726	236	1488	3390	5499	6682.99	8528.87	8884.65	9467.02	9833.31	10175.9	9991.6	10402.3				1.55726	580	1232	1232	4229	4677	5347	5815	6503	7134	7364	7932	8222
		1.58779	820	2500	5800	7278.07	8481.01	8844.92	9382.51	9368.85	9508.86	9536.33	10074.8	9977.35				1.58779	72	1435	3476	5613	7066.77	8841.91	9255.49	9533.65	9721.06	10199.3	10513.6	10855.3				1.58779	518	979	979	3945	4581	5310	5894	6535	6925	7272	7808	8230
		1.61833	1233	2790	6140	7664.99	9082.8	9260.86	9645.36	9822.59	10161.5	9989.87	10420.9	10433.3				1.61833	-17	1501	3180	5623	6380.54	8512.94	8982.31	9515.27	9643.79	10188.7	10379.6	10607.2				1.61833	567	967	967	4012	4275	5219	5600	6300	6865	7021	7607	8178
		1.64886	717	2140	5700	7151.92	8824.6	9026.8	9308.21	9376.34	9614.11	9643.42	10266.9	10189.3				1.64886	201	1597	3591	6006	6986.32	8966.99	9785.15	9670.91	10071.5	10588.2	10620.6	10885.2				1.64886	671	1171	1171	3875	4845	5143	5540	6342	6798	7275	8095	7931
		1.6794	796	2430	5760	7128.84	8706.39	9292.73	9271.06	9430.08	9566.73	9696.96	10013	10145.2				1.6794	-12	1664	3319	5464	6648.09	8603.02	9271.97	9466.53	9833.27	10331.6	10471.6	10847.1				1.6794	635	926	926	3668	4596	5144	5693	6165	6822	7072	7702	8091
		1.70993	875	2460	5780	7215.77	8378.19	9258.68	9033.91	9283.83	9419.36	9450.51	10059.1	10201.2				1.70993	111	1201	3133	5706	6780.87	8466.06	9356.81	9492.16	10075	10199	10408.6	10738.1				1.70993	800	1306	1306	3972	4731	5391	5789	6285	7188	7228	7493	7844
		1.74047	732	2070	5400	6992.69	8559.98	8924.61	9196.76	9237.56	9471.98	9404.05	9705.18	9957.18				1.74047	152	1295	3333	5371	6488.64	8590.1	9078.64	9027.78	9752.75	10055.5	10106.6	10722				1.74047	710	1016	1016	3751	4476	4991	5324	6105	6885	7036	7711	7737
		1.771	617	2430	5520	7219.62	8581.78	9090.56	9159.61	9291.32	9724.61	9857.61	10251.3	10313.1				1.771	316	1252	3339	5581	6475.42	8554.14	9244.47	9587.41	9802.49	10426.9	10369.7	10871				1.771	650	1009	1009	3825	4753	5597	5749	6379	6886	7130	7448	7800
		1.80153	830	2220	5510	7116.55	8443.58	8956.5	9022.47	9245.07	9477.25	9411.16	9997.36	9969.12				1.80153	275	1217	3229	5109	6364.19	8235.19	9257.31	9219.05	9552.24	10088.3	10287.7	10285.9				1.80153	497	940	940	3561	4221	5023	5482	5913	6687	6919	7230	7690
		1.83207	603	2290	5780	6813.47	8315.38	8922.43	8885.31	9198.8	9329.87	9464.7	9743.43	10025.1				1.83207	137	1716	3481	5834	6605.97	8511.22	9254.13	9458.67	9756.97	10410.8	10500.7	10934.9				1.83207	847	1214	1214	3942	4533	5351	5781	6325	6830	7322	8087	8292
		1.8626	782	2230	5420	6900.4	8397.18	8888.38	9048.17	9052.56	9282.5	9518.25	9689.52	9581.06				1.8626	72	1354	3373	5628	6352.74	8537.26	9136.97	9322.3	9673.72	10032.2	10422.7	10692.9				1.8626	858	1077	1077	3729	4641	5232	5608	6319	6645	7046	7413	7928
		1.89314	519	2460	5890	7147.32	8478.97	9154.31	8811.01	9206.29	9435.12	9771.79	10035.6	9837.02				1.89314	384	1397	3510	5603	6625.51	8524.3	8979.8	9492.92	9632.45	10281.6	10337.7	10892.8				1.89314	730	1115	1115	3971	4690	5306	5593	6537	6877	7229	7401	8010
		1.92367	707	2380	5700	7174.25	8320.77	8820.26	9173.87	9260.04	9287.75	9625.35	10181.7	10393				1.92367	285	1353	3117	5163	6267.29	8195.34	9037.63	9101.55	9533.2	9944.05	9962.69	10514.8				1.92367	621	1168	1168	3679	4791	5096	5535	6129	6398	6883	7545	7754
		1.95421	901	2300	5550	6841.17	8562.56	8786.19	8636.71	8813.78	9440.37	9478.89	9827.75	9948.95				1.95421	141	1385	3192	5153	6390.06	8573.38	8877.46	9320.17	9552.93	9971.47	10086.7	10424.7				1.95421	672	1186	1186	3711	4612	5128	5606	6302	6794	6940	7475	7809
		1.98474	547	2240	5710	7028.1	8434.36	9052.13	8799.57	9067.53	9293	9332.44	9673.84	9804.92				1.98474	170	1502	3030	5624	5987.84	8264.42	8765.3	9037.81	9484.68	10214.9	10316.7	10737.7				1.98474	774	895	895	3913	4646	5072	5496	6243	6459	6714	7494	7651
		2.01528	853	2230	5480	6825.02	8396.15	8818.07	8962.41	8921.27	9445.62	9485.98	10219.9	10160.9				2.01528	234	1333	3282	5476	6516.61	8468.45	8870.12	9086.43	9648.41	10178.3	10256.7	10818.6				2.01528	626	930	930	3517	4245	4904	5290	5585	6203	6443	7135	7429
		2.04581	482	2180	5470	6791.95	8017.95	8784.01	8625.27	9075.02	9098.25	9039.53	9866	9616.86				2.04581	316	1338	3144	5407	6171.39	8129.5	8721.96	9155.06	9318.16	9844.77	10015.7	10239.6				2.04581	634	1207	1207	3985	4366	4942	5603	5943	6182	6698	7224	7649
		2.07635	501	2130	5200	6748.87	8139.74	8749.95	8888.11	8628.76	9050.87	9193.07	9912.07	9872.82				2.07635	156	1308	3513	5530	6432.16	8338.53	9130.78	9355.68	9645.89	10021.2	10226.7	10717.5				2.07635	504	1298	1298	3237	4096	4709	5076	5416	5823	6285	6886	7067
		2.10688	654	2210	5340	6615.8	7811.54	8405.89	8550.97	8682.51	9203.5	9246.63	9558.16	9428.79				2.10688	179	1317	3170	5255	6109.94	8003.58	8564.62	8553.31	9139.64	9475.63	9620.72	10248.5				2.10688	587	1140	1140	3780	4638	4783	5310	5919	6227	6656	7342	7514
		2.13741	836	2220	5230	6402.72	7823.34	8381.83	8313.82	8836.26	8756.14	8800.18	9204.25	9584.76				2.13741	125	1337	3084	5200	6189.72	7914.62	8473.46	8872.95	9383.39	9799.07	9753.73	10108.4				2.13741	348	1375	1375	3738	4709	4790	5299	6088	6213	7075	7283	7606
		2.16795	673	2240	5330	6729.65	7945.14	8547.77	8676.67	8790	9108.75	9153.72	9650.32	9840.72				2.16795	112	1237	3500	5317	6281.49	8165.65	8421.28	8982.57	9383.12	9944.49	9886.73	10474.4				2.16795	535	1192	1192	3690	3986	4744	5177	5557	5802	6304	6860	6903
		2.19848	772	2140	5700	6516.57	8246.94	8613.71	8939.52	8543.75	9161.39	9207.28	9396.41	9696.7				2.19848	360	1564	3373	5516	6128.27	8110.7	8696.12	9165.2	9456.87	9870.93	10191.7	10396.4				2.19848	693	1287	1287	3782	4664	4966	5447	5802	6065	6738	7366	7651
		2.22902	1155	2150	5430	6753.5	7838.73	8579.65	8602.37	8597.49	9114	8760.81	9542.48	9852.66				2.22902	180	1548	3019	5393	5993.04	7650.73	8519.95	8420.82	8996.6	9181.35	9679.74	10027.3				2.22902	718	1165	1165	3624	4270	4675	5181	5757	6016	6191	6861	7246
		2.25955	774	2130	5520	6810.42	7760.53	8345.59	8665.22	8751.24	8766.64	9214.37	9388.57	9308.63				2.25955	346	1350	3457	5329	6026.82	8293.78	8966.78	8794.45	9406.35	9330.79	9691.76	10276.3				2.25955	654	1227	1227	3919	4567	4859	5289	5836	6328	6642	7020	7498
[truncated: 86 more columns]

## Sheet: Supplementary Fig. 13b-g
Supplementary Fig.13b									Supplementary Fig.13c																	Supplementary Fig.13d																	Supplementary Fig.13e
											Pixel Intensity a.u.																	Pixel Intensity a.u.																	Pixel Intensity a.u.
											ICG 850 nm LP with different depth																	ICG 1000 nm LP with different depth																	ICG 1100 nm LP with different depth
			ICG with Contrast							Position (mm)	0 mm	0.5 mm	1 mm	1.5 mm	2 mm	2.5 mm	3 mm	3.5 mm	4 mm	4.5 mm	5 mm	5.5 mm	6 mm	6.5 mm			Position (mm)	0 mm	0.5 mm	1 mm	1.5 mm	2 mm	2.5 mm	3 mm	3.5 mm	4 mm	4.5 mm	5 mm	5.5 mm	6 mm	6.5 mm			Position (mm)	0 mm	0.5 mm	1 mm	1.5 mm	2 mm
			850 nm LP	1000 nm LP	1100 nm LP	1200 nm LP	1300 nm LP			0	449	634	1702	2665	3527	4025	4603	4804	5203	5032	5519	5788	5620	5939			0	562	813	1296	2461	3097	3421	4064	4242	4634	4803	4980	5094	5087	5040			0	312.879	434	682	998	1409
		Position (mm)	Data							0.03053	324	847	1641	2878	3585	4018	4623	5109	5334	5484	5560	5896	6050	6105			0.03053	278	588	1358	2390	3169	3564	4061	4196	4662	4637	5072	4948	5093	5342			0.03053	339.394	350	603	1263	1402
		0	0.71963	0.77729	0.82816	0.86608	0.97296			0.06107	733	923	1791	2985	4018	4429	4879	5054	5515	5826	6035	5961	6058	6573			0.06107	672	736	1482	2560	2830	3689	4061	4502	4264	5040	5219	5284	5292	5073			0.06107	222.727	520	773	989	1477
		0.5	0.50096	0.59222	0.74913	0.79295	0.93579			0.0916	514	791	1703	2853	3714	4488	4818	5248	5478	5671	5713	5838	5889	6221			0.0916	408	862	1402	2389	3151	3811	4007	4822	4790	4903	5024	5571	5494	5337			0.0916	256.061	359	675	839	1208
		1	0.26933	0.30947	0.47715	0.61063	0.8276			0.12214	545	839	1918	2951	3815	4523	4639	5170	5581	5729	5541	5779	6141	6028			0.12214	267	491	1208	2209	2860	3585	3871	4252	4630	4785	5240	5166	5276	5125			0.12214	359.848	522	838	1376	1611
		1.5	0.14646	0.20207	0.34021	0.49611	0.71098			0.15267	512	824	1700	2909	4168	4814	4718	5075	5419	5872	5906	6015	6002	6390			0.15267	277	595	1487	2463	3161	3480	3913	4354	4677	4873	5127	5226	5309	5313			0.15267	191.667	488	622	1414	1509
		2	0.09344	0.14759	0.2621	0.42237	0.62577			0.18321	615	759	1879	3161	3980	4729	4893	5190	5422	5636	5956	6187	6467	6386			0.18321	478	523	1550	2532	3215	3815	4118	4684	4985	4881	5340	5158	5643	5342			0.18321	346.97	572	684	1078	1531
		2.5	0.06822	0.11617	0.21796	0.36345	0.5507			0.21374	669	767	1766	3064	3806	4381	5103	5124	5450	5591	5671	6045	6166	6453			0.21374	339	508	1517	2525	3003	3692	4205	4295	4808	5232	5304	5504	5465	5407			0.21374	146.97	293	780	1237	1502
		3	0.05339	0.09486	0.19623	0.31878	0.49181			0.24427	475	657	1787	3181	3681	4556	5072	5353	5858	5874	5919	6004	6087	6595			0.24427	481	652	1731	2549	3540	3877	4513	4766	5112	5279	5635	5621	5662	5761			0.24427	428.03	441	936	1472	1744
		3.5	0.04571	0.08053	0.16755	0.28513	0.43702			0.27481	643	807	1887	3196	3967	4721	4954	5226	5427	5704	5866	6145	6488	6571			0.27481	378	644	1703	2783	3182	3823	4072	4379	4732	5080	5225	5334	5576	5590			0.27481	260.606	545	1009	1298	1798
		4	0.04034	0.07123	0.15323	0.25443	0.39883			0.30534	531	868	1773	3194	4031	4694	4966	5321	5667	5783	5916	6233	6544	6313			0.30534	563	643	1436	2753	3241	3824	4278	4573	4790	5019	5315	5431	5392	5610			0.30534	340.909	557	844	1394	1805
		4.5	0.03729	0.06216	0.13555	0.22995	0.36094			0.33588	400	892	1994	3163	4123	4666	5036	5453	5708	5822	6156	6316	6454	6601			0.33588	472	845	1592	2449	3417	3907	4359	4778	5070	5318	5573	5593	5661	5845			0.33588	187.879	149	721	1315	1436
		5	0.03469	0.05776	0.123	0.2062	0.32857			0.36641	597	943	1738	2954	3885	4630	5232	5254	5721	5911	5857	6193	6252	6567			0.36641	397	844	1867	2552	3281	3955	4392	4857	5134	5395	5752	5569	5747	5716			0.36641	221.97	654	823	1281	1852
		5.5	0.03318	0.05303	0.11067	0.19016	0.29887			0.39695	626	827	1988	3155	4228	5152	5522	5629	5739	6313	6376	6408	6757	6641			0.39695	528	788	1686	2688	3604	3974	4569	5010	4928	5214	5395	5525	5821	5762			0.39695	195.455	372	576	1237	1770
		6	0.03284	0.04924	0.0917	0.1872	0.2548			0.42748	780	905	1878	3437	4210	4738	5057	5301	5520	5909	6053	6262	6333	6163			0.42748	500	597	1885	2613	3189	3987	4406	4655	5175	4978	5520	5599	5555	5613			0.42748	362.121	332	840	1251	1650
		6.5	0.03199	0.04212	0.0827	0.1674	0.2108			0.45802	721	807	1811	3372	3988	4680	5062	5266	5460	5722	6050	6175	6328	6601			0.45802	299	684	1697	2612	3616	4135	4629	4977	5141	5519	5740	5839	5704	5569			0.45802	277.273	405	884	1371	1735
										0.48855	783	897	2023	3300	4136	4927	5199	5324	5626	5954	5806	6320	6027	6545			0.48855	336	765	1740	2610	3451	4092	4427	5001	5038	5250	5532	5720	5656	5575			0.48855	337.121	503	827	1566	2017
										0.51909	667	813	2019	3349	4169	4974	5474	5720	5835	5985	6229	6496	6567	6611			0.51909	481	657	1909	2747	3422	4290	4812	4990	5261	5138	5538	5737	5811	5655			0.51909	233.333	518	931	1386	1973
										0.54962	679	1032	2019	3319	4260	4799	5123	5567	5554	5807	6100	6311	6351	6585			0.54962	442	707	1861	2688	3478	4109	4556	4836	5109	5398	5496	5874	5542	5672			0.54962	326.515	767	991	1522	1652
										0.58015	792	879	2045	3710	4546	5111	5346	5847	5904	6027	6166	6078	6668	6861			0.58015	340	662	1764	3003	3852	4540	4826	5089	5430	5739	5757	6051	5850	6064			0.58015	371.97	459	862	1517	1869
										0.61069	511	994	2156	3588	4245	4918	5323	5602	5918	5758	6217	6265	6342	6484			0.61069	401	722	1793	2993	3911	4391	4771	5125	5434	5294	5624	5806	5778	5620			0.61069	362.121	457	1112	1414	1935
										0.64122	585	1017	2227	3706	4491	5037	5434	5806	5797	6126	6345	6470	6606	6778			0.64122	401	832	1828	3067	3670	4431	4848	5052	5443	5537	5850	5751	5581	5618			0.64122	197.727	649	1059	1759	1958
										0.67176	701	1213	2538	3667	4225	4782	5329	5538	5814	5955	6187	6191	6395	6564			0.67176	507	960	2106	3245	3918	4758	4934	5430	5657	5786	6075	5987	6032	6177			0.67176	246.97	346	832	1689	1882
										0.70229	870	1259	2236	3590	4465	5079	5649	5690	5964	6174	6243	6067	6688	6857			0.70229	556	974	2036	3158	3868	4615	4857	5327	5754	5684	5986	6090	5828	6084			0.70229	205.303	740	1021	1802	2088
										0.73283	832	951	2288	3722	4596	5110	5415	5757	5837	6166	6195	6376	6588	7021			0.73283	627	1170	2040	3042	4398	4654	5131	5398	5424	5940	5958	6219	6060	5850			0.73283	409.091	513	1203	1824	2269
										0.76336	666	1316	2133	3703	4307	5386	5523	5874	5868	5975	6314	6499	6781	6897			0.76336	467	1081	2262	3199	3810	4910	5440	5690	5878	6010	5876	6254	6155	6048			0.76336	496.212	624	1235	1942	2230
										0.7939	887	1131	2411	3508	4404	4743	5464	5561	5665	5826	6116	6072	6734	6617			0.7939	712	1070	2380	3559	4275	5001	5345	5524	5757	5554	6092	6072	5974	6013			0.7939	326.515	579	1210	1739	2468
										0.82443	841	1197	2592	3797	4797	5286	5328	5629	5892	6247	6360	6495	6480	6565			0.82443	2188	2720	3474	4603	5041	5431	5594	5569	5927	5678	6493	6225	6023	6122			0.82443	520.455	618	1209	2042	2352
										0.85496	1051	1370	2615	3822	4717	5287	5258	5567	5622	6080	5968	6338	6228	6533			0.85496	4802	4909	5427	5862	5854	5966	5721	6231	5920	6061	6473	6138	6235	6121			0.85496	545.455	641	1400	2006	2545
										0.8855	3302	2996	3815	4636	5071	5546	5653	5901	5964	6075	6021	6462	6898	6838			0.8855	6034	5859	6059	6359	6317	6449	6155	6277	6109	6199	6312	6122	6537	5962			0.8855	725	942	1590	2389	2849
										0.91603	5022	4724	4899	5604	5505	5920	5530	5844	5976	6228	6209	6411	6823	6634			0.91603	6197	6006	6036	5926	5923	5900	5883	6010	6209	5819	5966	5772	5929	5770			0.91603	1687.88	3224	2685	3241	3192
										0.94657	5694	5663	5400	5954	5805	5837	5904	5857	6071	6029	6364	6483	6828	7055			0.94657	6437	6118	6067	6566	6483	6295	6420	6044	6223	6457	6207	6388	6343	6062			0.94657	4256.06	5471	5067	5056	4861
										0.9771	5882	5705	5764	5898	5968	6011	5954	5910	6115	6034	6305	6487	6397	6729			0.9771	5587	5606	5573	5928	6036	6091	6154	6191	6144	6143	6296	6177	6067	6165			0.9771	5009.09	5757	5828	5985	5376
										1.00764	5723	5621	5659	6077	5734	5790	5811	5910	6007	6201	6441	6417	6645	6824			1.00764	3802	3846	4590	4982	5507	6268	5836	6280	6309	6217	6595	6595	6226	6105			1.00764	5671.21	6392	6402	6297	5825
										1.03817	4761	4868	4894	5456	5620	5505	6001	5725	5891	6104	5900	6502	6579	6806			1.03817	1005	1611	2612	3721	4476	5029	5505	5680	5793	5888	5774	6016	6006	6077			1.03817	5621.97	5857	6092	5994	5588
										1.06871	2893	2929	3890	4863	5252	5415	5570	5689	6019	6008	6210	6088	6606	6648			1.06871	788	1449	2476	3997	4903	5481	5768	6123	6099	6212	6307	6433	6127	6208			1.06871	5381.06	5831	5995	6029	5612
										1.09924	1463	1730	2961	4274	5105	5533	5542	5881	6025	6114	6303	6780	6775	7000			1.09924	937	1042	2843	3525	4794	5272	5846	6175	6235	6262	6563	6558	6229	6043			1.09924	3748.48	2818	4048	4602	4606
										1.12978	1147	1365	2841	4270	5198	5552	5725	5703	6155	6257	6193	6325	6577	6884			1.12978	789	1163	2431	3705	4563	5164	5435	5863	6113	6064	6166	6222	6145	6177			1.12978	1277.27	963	1940	2918	3206
										1.16031	1325	1753	2754	4094	5165	5427	5671	5748	5797	6362	6273	6512	6653	6820			1.16031	799	1213	2423	3650	4764	5046	5537	5592	5801	5986	5918	5989	6108	6167			1.16031	597.727	808	1614	2586	3072
										1.19084	926	1580	2656	4143	5002	5658	5453	5730	5508	5929	6106	6549	6534	6428			1.19084	1297	1618	2792	4269	4828	5560	5914	5975	5982	6159	6351	6196	6085	6465			1.19084	353.03	507	1377	2352	3016
										1.22138	1155	1376	2930	4071	4881	5410	5593	5751	5941	5815	5865	6117	6623	6471			1.22138	4240	4332	4783	5553	5632	6129	6321	6260	6479	6309	6503	6709	6166	6176			1.22138	462.879	670	1676	2250	3018
										1.25191	1993	2067	3242	4656	5159	5553	5873	5845	5792	6182	6232	6354	6328	7011			1.25191	5998	5569	6172	6418	6475	6251	6338	6242	6370	6357	6403	6226	6158	6270			1.25191	614.394	609	1699	2507	3116
										1.28245	4041	3978	4564	5189	5309	5531	5612	5659	5665	5796	6257	6358	6257	6578			1.28245	5998	5569	6172	6418	6475	6251	6338	6242	6370	6357	6403	6226	6158	6270			1.28245	702.273	1543	2092	2792	3170
										1.31298	5419	5149	5098	5886	5516	5563	5740	5652	5736	6132	6102	6255	6426	6467			1.31298	6350	6196	6557	6586	6498	6478	6309	6231	6340	6121	6394	6239	6041	6162			1.31298	3068.94	4510	4191	4503	4812
										1.34352	5897	5829	5458	5819	5458	5692	5973	5885	5709	5889	6243	6272	6378	6507			1.34352	6791	6439	6502	6757	6673	6458	6401	6202	6670	6058	6224	6099	6022	6110			1.34352	4823.48	6042	6037	5748	5564
										1.37405	6125	5967	5827	6048	5768	5992	6046	6107	6088	6335	6397	6431	6433	6956			1.37405	6539	6178	6282	6290	6225	6499	6305	6245	6439	6217	6099	6478	6162	5971			1.37405	5501.52	6126	6247	6154	5801
										1.40459	5630	5387	5648	5575	5461	5551	5476	5698	5630	6016	5938	6047	6575	6531			1.40459	6158	5806	5778	6230	6436	6288	6038	6246	6096	5967	6180	6147	6027	6034			1.40459	5837.88	6512	6411	6236	5783
										1.43512	4964	4756	5130	5385	5354	5477	5527	5855	5918	5910	6092	6366	6317	6523			1.43512	4462	4433	4701	5054	5350	5760	5612	6064	5807	5996	6475	5911	6029	5864			1.43512	5557.58	6264	6289	6088	5888
										1.46566	3605	3940	4223	5194	5406	5820	5610	5897	5984	6043	6460	6561	7076	6859			1.46566	1780	1934	3088	3963	4952	5114	5629	5860	5894	5945	6409	6134	6009	6136			1.46566	5053.79	5634	5635	5570	5193
										1.49619	1365	1818	3003	4157	5147	5305	5718	5747	5880	5870	6126	6513	6513	6555			1.49619	742	1398	2553	3519	4363	4962	5663	5665	5901	6014	6128	5990	6155	5864			1.49619	4589.39	4735	5137	5236	5132
										1.52672	876	1459	2452	3872	4664	5157	5393	5563	5613	6041	6396	6176	6500	6324			1.52672	584	922	2506	3365	4621	4758	5446	5770	6164	5866	6113	6399	6183	6147			1.52672	1853.03	1161	2395	2883	3295
										1.55726	981	1179	2709	3825	4816	5228	5528	5789	5924	5992	6169	6132	6333	6750			1.55726	758	1197	2144	3173	4097	4603	5381	5478	5515	5468	6120	5930	5712	5677			1.55726	504.545	766	1567	2519	2893
										1.58779	940	1184	2610	3935	4632	5225	5591	5447	5927	5736	6257	6495	6179	6694			1.58779	474	924	2053	2916	4099	4720	5213	5270	5595	5950	5709	5991	5798	5872			1.58779	382.576	605	1507	1936	2555
										1.61833	328	1004	2516	3287	4431	4775	4893	5502	5591	6001	5385	6101	6022	6513			1.61833	534	892	2284	3508	4041	4704	5340	5621	5565	5756	6113	6186	6102	6039			1.61833	461.364	400	1203	1881	2293
										1.64886	808	1047	2430	3434	4649	5008	4850	5230	5678	5708	5555	5764	6303	6725			1.64886	526	1044	2265	3166	3944	4395	5377	5535	5449	5842	5843	6048	6142	5968			1.64886	345.455	709	1308	1894	2315
										1.6794	731	1177	2298	3473	4495	4940	5391	5540	5615	5977	6029	6173	6662	6738			1.6794	971	860	2151	2665	3839	4815	4647	4940	5252	5476	5770	5668	5618	5827			1.6794	281.818	432	1151	1936	2473
										1.70993	708	1098	2431	3783	4526	4715	5374	5765	5987	6062	6229	6370	6510	6609			1.70993	490	753	2090	2896	3761	4348	4695	5224	5158	5356	5858	5691	5882	5975			1.70993	412.121	512	1164	1816	1951
										1.74047	748	1245	2203	3594	4484	5037	5038	5676	5886	6013	6435	6203	6200	6569			1.74047	533	792	1915	3094	3742	4345	4851	5189	5542	5357	5342	5904	5784	5867			1.74047	157.576	529	1141	1614	2147
										1.771	867	1135	2230	3292	4281	5075	5110	5411	5482	5766	5975	6037	6447	6573			1.771	640	758	1984	2997	3925	4242	4755	5224	5308	5250	5758	5665	5572	5843			1.771	181.818	563	1079	1800	2165
										1.80153	626	1110	2176	3403	4376	4929	5178	5495	5649	6036	6215	6114	6335	6442			1.80153	557	881	2043	2696	3541	4284	4592	5000	5419	5518	5762	5703	5886	5989			1.80153	408.333	567	1308	1816	2124
										1.83207	908	1158	2130	3511	4314	4687	5142	5565	5858	5816	6219	6318	6337	6755			1.83207	512	675	1823	2628	3551	4250	4557	4866	5151	5051	5606	5641	5447	5510			1.83207	191.667	581	676	1516	1779
										1.8626	567	760	1917	3231	3873	4612	4882	4970	5470	5381	5898	6000	6367	6207			1.8626	668	876	1721	2845	3206	3971	4346	4404	4779	4732	5432	5332	5300	5301			1.8626	200.758	576	1027	1537	2038
										1.89314	924	1017	2045	3192	4033	4590	5084	5274	5468	5591	5596	5981	6212	6415			1.89314	670	915	1950	2932	3522	4014	4492	4941	5285	5106	5669	6100	5801	5691			1.89314	206.061	490	960	1514	1966
										1.92367	643	943	1910	3481	4131	4726	4951	5326	5545	5966	6109	6191	6232	6472			1.92367	509	585	1760	2476	3381	4135	4013	4678	4806	4855	5313	5359	5404	5289			1.92367	338.636	702	1316	1625	2124
										1.95421	754	973	1903	3259	3793	4485	4802	5215	5279	5538	5582	5702	5981	6256			1.95421	531	669	1736	2659	3248	3948	4332	4430	4891	5194	5485	5535	5602	5610			1.95421	529.545	578	981	1056	1126
										1.98474	717	956	2100	3270	3835	4470	4987	5441	5658	5775	6033	6272	6308	6277			1.98474	484	683	1676	2639	3215	3837	4192	4571	4952	4975	5207	5445	5570	5376			1.98474	312.121	455	910	1579	1846
										2.01528	650	695	1938	2830	3845	4285	4884	5228	5276	5267	5917	6076	6357	6319			2.01528	269	998	1815	2606	3233	3745	4301	4738	4826	5103	5089	5653	5646	5597			2.01528	271.97	557	1037	1557	1852
										2.04581	613	912	1911	3188	3861	4595	4765	5282	5386	5232	5520	5806	6151	6336			2.04581	722	980	1669	2519	3208	3649	4164	4459	4626	4964	5039	5418	5347	5495			2.04581	546.212	517	855	1420	1648
										2.07635	572	875	1611	2830	3667	4250	4577	4819	5020	5081	5303	5775	6027	6000			2.07635	829	813	1835	2680	3238	3836	4363	4611	4788	4980	5214	5667	5465	5710			2.07635	303.03	680	1002	1190	1492
										2.10688	623	893	1913	3052	3902	4473	4703	5101	5556	5891	5892	6110	6083	6558			2.10688	463	520	1386	2242	2775	3390	3779	3978	4367	4432	5060	5184	4982	4900			2.10688	298.485	444	958	1413	1903
										2.13741	578	998	1889	2814	3485	4159	4508	4824	5012	5137	5635	5754	5622	6189			2.13741	691	699	1534	2329	2897	3433	4088	4352	4730	4568	4897	5130	5133	5187			2.13741	426.515	509	822	1280	1670
										2.16795	656	806	1483	2791	3673	4166	4356	4671	4900	5251	5389	5644	5682	6098			2.16795	664	519	1372	2159	2605	3370	3714	3944	4131	4495	4968	5104	5037	5122			2.16795	265.152	388	1175	1206	1379
										2.19848	489	751	1804	2791	3685	3989	4354	4658	5071	5371	5381	5597	5642	5883			2.19848	489	822	1848	2204	2913	3416	3953	4373	4696	4567	5246	5462	5386	5112			2.19848	209.848	280	672	1179	1551
										2.22902	630	788	1795	2827	3576	4025	4881	4844	5298	5079	5431	5819	6020	6069			2.22902	539	613	1497	2152	2642	3346	3728	3652	4417	4405	4857	4989	4919	4996			2.22902	382.576	270	628	1205	1519
										2.25955	511	973	1744	2754	3493	3905	4249	4568	5032	4950	5217	5543	5748	5853			2.25955	560	781	1591	2125	2644	3274	3724	4128	4259	4559	4723	5036	4951	4874			2.25955	243.939	727	1071	1258	1406
										2.29009	634	748	1655	2571	3485	3978	4384	4570	4925	5153	5416	5603	5658	5649			2.29009	705	733	1684	2307	2951	3403	3677	4192	4476	4684	4711	5098	5216	5278			2.29009	473.485	602	856	1388	1521
										2.32062	398	691	1472	2507	3387	3704	4474	4458	4937	5160	5222	5087	5502	5783			2.32062	399	463	1301	2349	2700	3400	3528	4189	4557	4473	4618	4870	5008	5141			2.32062	233.333	364	687	1371	1451
										2.35116	631	688	1625	2473	3399	3963	4513	4814	4853	4965	5513	5636	5845	5901			2.35116	568	791	1455	2536	2870	3302	3713	3899	4309	4520	4563	4789	4852	4998			2.35116	251.515	490	755	1245	1249
																											2.38169	376	772	1439	2316	2592	2977	3463	3628	4036	4307	4229	4902	4934	4849
																											2.41223	630	775	1507	2243	2746	3098	3543	3882	4049	4493	4561	4336	4678	4833
																											2.44276	462	542	1207	1997	2552	3064	3376	3648	3976	3972	4439	4314	4492	4825
																											2.4733	639	786	1266	2037	2479	2818	3376	3786	4092	4301	4548	4682	4533	5019
[truncated: 39 more columns]

[truncated: 33 more sheets: Supplementary Fig. 14b,c,d,e, Supplementary Fig. 15b,c,d, Supplementary Fig. 16, Supplementary Fig. 17c, Supplementary Fig. 18b,c,d, Supplementary Fig. 19, Supplementary Fig. 20b,c,d, Supplementary Fig. 21, Supplementary Fig. 22b,c,d, Supplementary Fig. 23, Supplementary Fig. 24, Supplementary Fig. 25, Supplementary Fig. 27b, Supplementary Fig. 28a,b, Supplementary Fig. 29b, Supplementary Fig. 30b,d,f, Supplementary Fig. 31c,d, Supplementary Fig. 32, Supplementary Fig. 34a, Supplementary Fig. 35 …]
